# Supplementary material for: Characterization on the oncogenic effect of the missense mutations of p53 via machine learning
Source: Brief Bioinform. 2023 Nov 28;25(1):bbad428. doi: 10.1093/bib/bbad428 (PMC10685404; doi:10.1093/bib/bbad428)
Supplement: p53_af2_bbad428 [file p53_af2_bbad428.zip]

Archive with 1 entries (1 files):
- p53_af2_bbad428.pdb
