# Supplementary material for: Characterization on the oncogenic effect of the missense mutations of p53 via machine learning
Source: Brief Bioinform. 2023 Nov 28;25(1):bbad428. doi: 10.1093/bib/bbad428 (PMC10685404; doi:10.1093/bib/bbad428)
Supplement: p53_af2_bbad428 [file p53_af2_bbad428.zip › p53_af2_bbad428.pdb]

ATOM      1  N   MET A   1      -4.108 -61.490   4.610  1.00 16.34           N  
ATOM      2  H   MET A   1      -3.734 -61.392   3.677  1.00 16.34           H  
ATOM      3  H2  MET A   1      -4.677 -60.667   4.742  1.00 16.34           H  
ATOM      4  H3  MET A   1      -4.634 -62.348   4.697  1.00 16.34           H  
ATOM      5  CA  MET A   1      -2.982 -61.444   5.560  1.00 16.34           C  
ATOM      6  HA  MET A   1      -2.437 -60.514   5.400  1.00 16.34           H  
ATOM      7  C   MET A   1      -2.002 -62.561   5.284  1.00 16.34           C  
ATOM      8  CB  MET A   1      -3.437 -61.409   7.025  1.00 16.34           C  
ATOM      9  HB2 MET A   1      -2.593 -61.658   7.669  1.00 16.34           H  
ATOM     10  HB3 MET A   1      -4.237 -62.129   7.195  1.00 16.34           H  
ATOM     11  O   MET A   1      -2.329 -63.696   5.601  1.00 16.34           O  
ATOM     12  CG  MET A   1      -3.906 -59.995   7.384  1.00 16.34           C  
ATOM     13  HG2 MET A   1      -4.744 -59.720   6.744  1.00 16.34           H  
ATOM     14  HG3 MET A   1      -3.089 -59.303   7.181  1.00 16.34           H  
ATOM     15  SD  MET A   1      -4.411 -59.776   9.110  1.00 16.34           S  
ATOM     16  CE  MET A   1      -4.639 -57.977   9.099  1.00 16.34           C  
ATOM     17  HE1 MET A   1      -5.403 -57.709   8.370  1.00 16.34           H  
ATOM     18  HE2 MET A   1      -4.947 -57.641  10.089  1.00 16.34           H  
ATOM     19  HE3 MET A   1      -3.701 -57.492   8.829  1.00 16.34           H  
ATOM     20  N   GLU A   2      -0.793 -62.320   4.772  1.00 16.31           N  
ATOM     21  H   GLU A   2      -0.159 -63.103   4.856  1.00 16.31           H  
ATOM     22  CA  GLU A   2      -0.222 -61.249   3.904  1.00 16.31           C  
ATOM     23  HA  GLU A   2      -0.732 -61.230   2.941  1.00 16.31           H  
ATOM     24  C   GLU A   2       1.249 -61.678   3.632  1.00 16.31           C  
ATOM     25  CB  GLU A   2      -0.267 -59.842   4.563  1.00 16.31           C  
ATOM     26  HB2 GLU A   2       0.751 -59.477   4.699  1.00 16.31           H  
ATOM     27  HB3 GLU A   2      -0.671 -59.903   5.573  1.00 16.31           H  
ATOM     28  O   GLU A   2       1.801 -62.435   4.429  1.00 16.31           O  
ATOM     29  CG  GLU A   2      -1.060 -58.787   3.750  1.00 16.31           C  
ATOM     30  HG2 GLU A   2      -0.626 -58.699   2.754  1.00 16.31           H  
ATOM     31  HG3 GLU A   2      -0.967 -57.824   4.251  1.00 16.31           H  
ATOM     32  CD  GLU A   2      -2.542 -59.138   3.594  1.00 16.31           C  
ATOM     33  OE1 GLU A   2      -2.847 -60.050   2.790  1.00 16.31           O  
ATOM     34  OE2 GLU A   2      -3.364 -58.789   4.476  1.00 16.31           O  
ATOM     35  N   GLU A   3       1.979 -61.304   2.579  1.00 16.88           N  
ATOM     36  H   GLU A   3       2.885 -61.751   2.574  1.00 16.88           H  
ATOM     37  CA  GLU A   3       1.745 -60.389   1.441  1.00 16.88           C  
ATOM     38  HA  GLU A   3       0.704 -60.459   1.124  1.00 16.88           H  
ATOM     39  C   GLU A   3       2.638 -60.733   0.208  1.00 16.88           C  
ATOM     40  CB  GLU A   3       2.034 -58.929   1.869  1.00 16.88           C  
ATOM     41  HB2 GLU A   3       1.603 -58.746   2.853  1.00 16.88           H  
ATOM     42  HB3 GLU A   3       3.106 -58.766   1.975  1.00 16.88           H  
ATOM     43  O   GLU A   3       2.096 -60.764  -0.895  1.00 16.88           O  
ATOM     44  CG  GLU A   3       1.495 -57.863   0.909  1.00 16.88           C  
ATOM     45  HG2 GLU A   3       0.440 -58.052   0.715  1.00 16.88           H  
ATOM     46  HG3 GLU A   3       2.032 -57.924  -0.037  1.00 16.88           H  
ATOM     47  CD  GLU A   3       1.683 -56.470   1.531  1.00 16.88           C  
ATOM     48  OE1 GLU A   3       0.672 -55.890   1.989  1.00 16.88           O  
ATOM     49  OE2 GLU A   3       2.848 -56.015   1.589  1.00 16.88           O  
ATOM     50  N   PRO A   4       3.969 -60.993   0.337  1.00 19.74           N  
ATOM     51  CA  PRO A   4       4.923 -60.796  -0.780  1.00 19.74           C  
ATOM     52  HA  PRO A   4       4.408 -60.576  -1.715  1.00 19.74           H  
ATOM     53  C   PRO A   4       5.914 -61.977  -1.009  1.00 19.74           C  
ATOM     54  CB  PRO A   4       5.659 -59.552  -0.265  1.00 19.74           C  
ATOM     55  HB2 PRO A   4       6.631 -59.389  -0.731  1.00 19.74           H  
ATOM     56  HB3 PRO A   4       5.027 -58.674  -0.400  1.00 19.74           H  
ATOM     57  O   PRO A   4       5.899 -62.943  -0.253  1.00 19.74           O  
ATOM     58  CG  PRO A   4       5.847 -59.818   1.228  1.00 19.74           C  
ATOM     59  HG2 PRO A   4       5.713 -58.899   1.799  1.00 19.74           H  
ATOM     60  HG3 PRO A   4       6.831 -60.247   1.419  1.00 19.74           H  
ATOM     61  CD  PRO A   4       4.766 -60.840   1.561  1.00 19.74           C  
ATOM     62  HD2 PRO A   4       4.216 -60.476   2.429  1.00 19.74           H  
ATOM     63  HD3 PRO A   4       5.224 -61.792   1.826  1.00 19.74           H  
ATOM     64  N   GLN A   5       6.896 -61.990  -1.931  1.00 18.68           N  
ATOM     65  H   GLN A   5       7.480 -62.797  -1.766  1.00 18.68           H  
ATOM     66  CA  GLN A   5       7.043 -61.450  -3.312  1.00 18.68           C  
ATOM     67  HA  GLN A   5       6.192 -61.769  -3.914  1.00 18.68           H  
ATOM     68  C   GLN A   5       8.315 -61.995  -4.025  1.00 18.68           C  
ATOM     69  CB  GLN A   5       7.202 -59.909  -3.399  1.00 18.68           C  
ATOM     70  HB2 GLN A   5       7.916 -59.689  -4.193  1.00 18.68           H  
ATOM     71  HB3 GLN A   5       7.664 -59.495  -2.502  1.00 18.68           H  
ATOM     72  O   GLN A   5       8.375 -61.934  -5.246  1.00 18.68           O  
ATOM     73  CG  GLN A   5       5.921 -59.154  -3.795  1.00 18.68           C  
ATOM     74  HG2 GLN A   5       5.335 -59.780  -4.468  1.00 18.68           H  
ATOM     75  HG3 GLN A   5       5.312 -58.937  -2.917  1.00 18.68           H  
ATOM     76  CD  GLN A   5       6.201 -57.837  -4.523  1.00 18.68           C  
ATOM     77  NE2 GLN A   5       5.233 -57.297  -5.229  1.00 18.68           N  
ATOM     78 HE21 GLN A   5       5.480 -56.453  -5.726  1.00 18.68           H  
ATOM     79 HE22 GLN A   5       4.336 -57.753  -5.313  1.00 18.68           H  
ATOM     80  OE1 GLN A   5       7.272 -57.258  -4.475  1.00 18.68           O  
ATOM     81  N   SER A   6       9.355 -62.393  -3.276  1.00 16.27           N  
ATOM     82  H   SER A   6       9.195 -62.535  -2.289  1.00 16.27           H  
ATOM     83  CA  SER A   6      10.781 -62.204  -3.636  1.00 16.27           C  
ATOM     84  HA  SER A   6      10.874 -61.192  -4.031  1.00 16.27           H  
ATOM     85  C   SER A   6      11.405 -63.110  -4.725  1.00 16.27           C  
ATOM     86  CB  SER A   6      11.600 -62.250  -2.339  1.00 16.27           C  
ATOM     87  HB2 SER A   6      11.338 -61.386  -1.727  1.00 16.27           H  
ATOM     88  HB3 SER A   6      12.668 -62.201  -2.554  1.00 16.27           H  
ATOM     89  O   SER A   6      10.790 -64.056  -5.200  1.00 16.27           O  
ATOM     90  OG  SER A   6      11.313 -63.426  -1.606  1.00 16.27           O  
ATOM     91  HG  SER A   6      11.410 -64.178  -2.195  1.00 16.27           H  
ATOM     92  N   ASP A   7      12.667 -62.811  -5.071  1.00 18.19           N  
ATOM     93  H   ASP A   7      13.160 -62.201  -4.435  1.00 18.19           H  
ATOM     94  CA  ASP A   7      13.115 -62.586  -6.461  1.00 18.19           C  
ATOM     95  HA  ASP A   7      12.320 -62.878  -7.147  1.00 18.19           H  
ATOM     96  C   ASP A   7      14.395 -63.341  -6.962  1.00 18.19           C  
ATOM     97  CB  ASP A   7      13.247 -61.045  -6.545  1.00 18.19           C  
ATOM     98  HB2 ASP A   7      13.625 -60.661  -5.597  1.00 18.19           H  
ATOM     99  HB3 ASP A   7      12.249 -60.624  -6.668  1.00 18.19           H  
ATOM    100  O   ASP A   7      14.338 -63.927  -8.042  1.00 18.19           O  
ATOM    101  CG  ASP A   7      14.149 -60.498  -7.650  1.00 18.19           C  
ATOM    102  OD1 ASP A   7      13.736 -60.579  -8.823  1.00 18.19           O  
ATOM    103  OD2 ASP A   7      15.214 -59.954  -7.276  1.00 18.19           O  
ATOM    104  N   PRO A   8      15.540 -63.379  -6.242  1.00 20.24           N  
ATOM    105  CA  PRO A   8      16.864 -63.694  -6.826  1.00 20.24           C  
ATOM    106  HA  PRO A   8      16.904 -63.392  -7.872  1.00 20.24           H  
ATOM    107  C   PRO A   8      17.268 -65.183  -6.711  1.00 20.24           C  
ATOM    108  CB  PRO A   8      17.804 -62.812  -5.995  1.00 20.24           C  
ATOM    109  HB2 PRO A   8      17.755 -61.784  -6.354  1.00 20.24           H  
ATOM    110  HB3 PRO A   8      18.836 -63.164  -5.982  1.00 20.24           H  
ATOM    111  O   PRO A   8      16.635 -65.944  -5.985  1.00 20.24           O  
ATOM    112  CG  PRO A   8      17.204 -62.904  -4.597  1.00 20.24           C  
ATOM    113  HG2 PRO A   8      17.472 -63.855  -4.136  1.00 20.24           H  
ATOM    114  HG3 PRO A   8      17.515 -62.068  -3.970  1.00 20.24           H  
ATOM    115  CD  PRO A   8      15.708 -62.867  -4.890  1.00 20.24           C  
ATOM    116  HD2 PRO A   8      15.170 -63.481  -4.169  1.00 20.24           H  
ATOM    117  HD3 PRO A   8      15.371 -61.831  -4.845  1.00 20.24           H  
ATOM    118  N   SER A   9      18.385 -65.691  -7.255  1.00 19.73           N  
ATOM    119  H   SER A   9      18.588 -66.601  -6.868  1.00 19.73           H  
ATOM    120  CA  SER A   9      19.245 -65.341  -8.411  1.00 19.73           C  
ATOM    121  HA  SER A   9      18.629 -65.182  -9.296  1.00 19.73           H  
ATOM    122  C   SER A   9      20.167 -66.561  -8.625  1.00 19.73           C  
ATOM    123  CB  SER A   9      20.127 -64.100  -8.182  1.00 19.73           C  
ATOM    124  HB2 SER A   9      20.800 -63.982  -9.031  1.00 19.73           H  
ATOM    125  HB3 SER A   9      19.499 -63.210  -8.130  1.00 19.73           H  
ATOM    126  O   SER A   9      20.942 -66.898  -7.729  1.00 19.73           O  
ATOM    127  OG  SER A   9      20.898 -64.217  -6.998  1.00 19.73           O  
ATOM    128  HG  SER A   9      21.245 -65.112  -6.973  1.00 19.73           H  
ATOM    129  N   VAL A  10      20.048 -67.285  -9.743  1.00 22.96           N  
ATOM    130  H   VAL A  10      19.470 -66.914 -10.483  1.00 22.96           H  
ATOM    131  CA  VAL A  10      20.327 -68.747  -9.789  1.00 22.96           C  
ATOM    132  HA  VAL A  10      20.234 -69.107  -8.765  1.00 22.96           H  
ATOM    133  C   VAL A  10      21.762 -69.141 -10.216  1.00 22.96           C  
ATOM    134  CB  VAL A  10      19.246 -69.503 -10.614  1.00 22.96           C  
ATOM    135  HB  VAL A  10      19.569 -69.577 -11.653  1.00 22.96           H  
ATOM    136  O   VAL A  10      21.962 -70.197 -10.811  1.00 22.96           O  
ATOM    137  CG1 VAL A  10      19.012 -70.918 -10.059  1.00 22.96           C  
ATOM    138 HG11 VAL A  10      18.623 -70.863  -9.042  1.00 22.96           H  
ATOM    139 HG12 VAL A  10      18.301 -71.452 -10.689  1.00 22.96           H  
ATOM    140 HG13 VAL A  10      19.945 -71.481 -10.051  1.00 22.96           H  
ATOM    141  CG2 VAL A  10      17.867 -68.818 -10.619  1.00 22.96           C  
ATOM    142 HG21 VAL A  10      17.141 -69.449 -11.132  1.00 22.96           H  
ATOM    143 HG22 VAL A  10      17.527 -68.646  -9.598  1.00 22.96           H  
ATOM    144 HG23 VAL A  10      17.913 -67.872 -11.157  1.00 22.96           H  
ATOM    145  N   GLU A  11      22.760 -68.284  -9.987  1.00 22.90           N  
ATOM    146  H   GLU A  11      22.561 -67.459  -9.440  1.00 22.90           H  
ATOM    147  CA  GLU A  11      24.089 -68.406 -10.624  1.00 22.90           C  
ATOM    148  HA  GLU A  11      23.938 -68.881 -11.593  1.00 22.90           H  
ATOM    149  C   GLU A  11      25.101 -69.342  -9.888  1.00 22.90           C  
ATOM    150  CB  GLU A  11      24.634 -67.011 -10.949  1.00 22.90           C  
ATOM    151  HB2 GLU A  11      24.934 -66.519 -10.024  1.00 22.90           H  
ATOM    152  HB3 GLU A  11      25.498 -67.165 -11.595  1.00 22.90           H  
ATOM    153  O   GLU A  11      24.695 -70.200  -9.102  1.00 22.90           O  
ATOM    154  CG  GLU A  11      23.714 -66.072 -11.733  1.00 22.90           C  
ATOM    155  HG2 GLU A  11      22.957 -65.665 -11.064  1.00 22.90           H  
ATOM    156  HG3 GLU A  11      23.215 -66.644 -12.516  1.00 22.90           H  
ATOM    157  CD  GLU A  11      24.532 -64.932 -12.368  1.00 22.90           C  
ATOM    158  OE1 GLU A  11      24.078 -64.420 -13.413  1.00 22.90           O  
ATOM    159  OE2 GLU A  11      25.608 -64.595 -11.818  1.00 22.90           O  
ATOM    160  N   PRO A  12      26.408 -69.364 -10.234  1.00 24.18           N  
ATOM    161  CA  PRO A  12      26.962 -70.457 -11.023  1.00 24.18           C  
ATOM    162  HA  PRO A  12      26.150 -71.042 -11.456  1.00 24.18           H  
ATOM    163  C   PRO A  12      27.887 -71.356 -10.173  1.00 24.18           C  
ATOM    164  CB  PRO A  12      27.714 -69.749 -12.158  1.00 24.18           C  
ATOM    165  HB2 PRO A  12      27.039 -69.607 -13.002  1.00 24.18           H  
ATOM    166  HB3 PRO A  12      28.590 -70.315 -12.476  1.00 24.18           H  
ATOM    167  O   PRO A  12      28.884 -70.870  -9.632  1.00 24.18           O  
ATOM    168  CG  PRO A  12      28.106 -68.375 -11.593  1.00 24.18           C  
ATOM    169  HG2 PRO A  12      29.184 -68.309 -11.448  1.00 24.18           H  
ATOM    170  HG3 PRO A  12      27.768 -67.584 -12.263  1.00 24.18           H  
ATOM    171  CD  PRO A  12      27.389 -68.283 -10.243  1.00 24.18           C  
ATOM    172  HD2 PRO A  12      26.971 -67.289 -10.078  1.00 24.18           H  
ATOM    173  HD3 PRO A  12      28.110 -68.465  -9.447  1.00 24.18           H  
ATOM    174  N   PRO A  13      27.617 -72.669 -10.035  1.00 24.50           N  
ATOM    175  CA  PRO A  13      28.364 -73.531  -9.115  1.00 24.50           C  
ATOM    176  HA  PRO A  13      28.334 -73.083  -8.122  1.00 24.50           H  
ATOM    177  C   PRO A  13      29.843 -73.704  -9.519  1.00 24.50           C  
ATOM    178  CB  PRO A  13      27.583 -74.850  -9.063  1.00 24.50           C  
ATOM    179  HB2 PRO A  13      28.238 -75.715  -8.964  1.00 24.50           H  
ATOM    180  HB3 PRO A  13      26.875 -74.816  -8.235  1.00 24.50           H  
ATOM    181  O   PRO A  13      30.160 -74.270 -10.561  1.00 24.50           O  
ATOM    182  CG  PRO A  13      26.811 -74.875 -10.383  1.00 24.50           C  
ATOM    183  HG2 PRO A  13      25.897 -75.464 -10.308  1.00 24.50           H  
ATOM    184  HG3 PRO A  13      27.453 -75.261 -11.174  1.00 24.50           H  
ATOM    185  CD  PRO A  13      26.514 -73.400 -10.641  1.00 24.50           C  
ATOM    186  HD2 PRO A  13      26.454 -73.216 -11.714  1.00 24.50           H  
ATOM    187  HD3 PRO A  13      25.581 -73.116 -10.155  1.00 24.50           H  
ATOM    188  N   LEU A  14      30.750 -73.228  -8.655  1.00 24.23           N  
ATOM    189  H   LEU A  14      30.372 -72.746  -7.852  1.00 24.23           H  
ATOM    190  CA  LEU A  14      32.181 -72.998  -8.936  1.00 24.23           C  
ATOM    191  HA  LEU A  14      32.288 -72.691  -9.976  1.00 24.23           H  
ATOM    192  C   LEU A  14      33.139 -74.196  -8.742  1.00 24.23           C  
ATOM    193  CB  LEU A  14      32.666 -71.856  -8.010  1.00 24.23           C  
ATOM    194  HB2 LEU A  14      33.747 -71.757  -8.108  1.00 24.23           H  
ATOM    195  HB3 LEU A  14      32.466 -72.151  -6.980  1.00 24.23           H  
ATOM    196  O   LEU A  14      34.345 -74.032  -8.927  1.00 24.23           O  
ATOM    197  CG  LEU A  14      32.070 -70.458  -8.240  1.00 24.23           C  
ATOM    198  HG  LEU A  14      30.987 -70.496  -8.119  1.00 24.23           H  
ATOM    199  CD1 LEU A  14      32.637 -69.503  -7.187  1.00 24.23           C  
ATOM    200 HD11 LEU A  14      33.719 -69.425  -7.297  1.00 24.23           H  
ATOM    201 HD12 LEU A  14      32.193 -68.516  -7.317  1.00 24.23           H  
ATOM    202 HD13 LEU A  14      32.398 -69.866  -6.187  1.00 24.23           H  
ATOM    203  CD2 LEU A  14      32.422 -69.904  -9.622  1.00 24.23           C  
ATOM    204 HD21 LEU A  14      31.956 -70.517 -10.393  1.00 24.23           H  
ATOM    205 HD22 LEU A  14      32.031 -68.892  -9.722  1.00 24.23           H  
ATOM    206 HD23 LEU A  14      33.502 -69.896  -9.767  1.00 24.23           H  
ATOM    207  N   SER A  15      32.676 -75.350  -8.252  1.00 22.53           N  
ATOM    208  H   SER A  15      31.677 -75.499  -8.231  1.00 22.53           H  
ATOM    209  CA  SER A  15      33.552 -76.385  -7.662  1.00 22.53           C  
ATOM    210  HA  SER A  15      34.088 -75.927  -6.831  1.00 22.53           H  
ATOM    211  C   SER A  15      34.604 -76.934  -8.643  1.00 22.53           C  
ATOM    212  CB  SER A  15      32.710 -77.525  -7.086  1.00 22.53           C  
ATOM    213  HB2 SER A  15      33.363 -78.336  -6.762  1.00 22.53           H  
ATOM    214  HB3 SER A  15      32.148 -77.161  -6.227  1.00 22.53           H  
ATOM    215  O   SER A  15      34.246 -77.481  -9.683  1.00 22.53           O  
ATOM    216  OG  SER A  15      31.804 -78.001  -8.059  1.00 22.53           O  
ATOM    217  HG  SER A  15      32.292 -78.110  -8.879  1.00 22.53           H  
ATOM    218  N   GLN A  16      35.890 -76.797  -8.292  1.00 24.72           N  
ATOM    219  H   GLN A  16      36.081 -76.395  -7.385  1.00 24.72           H  
ATOM    220  CA  GLN A  16      36.991 -76.714  -9.266  1.00 24.72           C  
ATOM    221  HA  GLN A  16      36.639 -76.166 -10.140  1.00 24.72           H  
ATOM    222  C   GLN A  16      37.579 -78.037  -9.790  1.00 24.72           C  
ATOM    223  CB  GLN A  16      38.154 -75.923  -8.634  1.00 24.72           C  
ATOM    224  HB2 GLN A  16      39.002 -75.957  -9.318  1.00 24.72           H  
ATOM    225  HB3 GLN A  16      38.456 -76.410  -7.707  1.00 24.72           H  
ATOM    226  O   GLN A  16      37.899 -78.129 -10.969  1.00 24.72           O  
ATOM    227  CG  GLN A  16      37.848 -74.447  -8.350  1.00 24.72           C  
ATOM    228  HG2 GLN A  16      37.501 -73.978  -9.271  1.00 24.72           H  
ATOM    229  HG3 GLN A  16      37.056 -74.364  -7.605  1.00 24.72           H  
ATOM    230  CD  GLN A  16      39.077 -73.693  -7.839  1.00 24.72           C  
ATOM    231  NE2 GLN A  16      39.176 -72.407  -8.089  1.00 24.72           N  
ATOM    232 HE21 GLN A  16      40.020 -71.965  -7.754  1.00 24.72           H  
ATOM    233 HE22 GLN A  16      38.471 -71.937  -8.640  1.00 24.72           H  
ATOM    234  OE1 GLN A  16      39.967 -74.222  -7.198  1.00 24.72           O  
ATOM    235  N   GLU A  17      37.866 -78.999  -8.909  1.00 23.59           N  
ATOM    236  H   GLU A  17      37.523 -78.883  -7.966  1.00 23.59           H  
ATOM    237  CA  GLU A  17      39.101 -79.796  -9.052  1.00 23.59           C  
ATOM    238  HA  GLU A  17      39.923 -79.139  -9.336  1.00 23.59           H  
ATOM    239  C   GLU A  17      39.068 -80.932 -10.088  1.00 23.59           C  
ATOM    240  CB  GLU A  17      39.446 -80.439  -7.697  1.00 23.59           C  
ATOM    241  HB2 GLU A  17      40.361 -81.020  -7.808  1.00 23.59           H  
ATOM    242  HB3 GLU A  17      38.640 -81.128  -7.443  1.00 23.59           H  
ATOM    243  O   GLU A  17      40.064 -81.208 -10.748  1.00 23.59           O  
ATOM    244  CG  GLU A  17      39.640 -79.457  -6.532  1.00 23.59           C  
ATOM    245  HG2 GLU A  17      38.749 -78.839  -6.422  1.00 23.59           H  
ATOM    246  HG3 GLU A  17      40.482 -78.803  -6.761  1.00 23.59           H  
ATOM    247  CD  GLU A  17      39.884 -80.209  -5.213  1.00 23.59           C  
ATOM    248  OE1 GLU A  17      40.789 -79.788  -4.460  1.00 23.59           O  
ATOM    249  OE2 GLU A  17      39.132 -81.179  -4.958  1.00 23.59           O  
ATOM    250  N   THR A  18      37.979 -81.698 -10.124  1.00 22.53           N  
ATOM    251  H   THR A  18      37.172 -81.335  -9.637  1.00 22.53           H  
ATOM    252  CA  THR A  18      38.128 -83.166 -10.020  1.00 22.53           C  
ATOM    253  HA  THR A  18      39.148 -83.379  -9.702  1.00 22.53           H  
ATOM    254  C   THR A  18      37.935 -83.959 -11.317  1.00 22.53           C  
ATOM    255  CB  THR A  18      37.162 -83.719  -8.939  1.00 22.53           C  
ATOM    256  HB  THR A  18      36.401 -84.341  -9.410  1.00 22.53           H  
ATOM    257  O   THR A  18      37.837 -85.184 -11.272  1.00 22.53           O  
ATOM    258  CG2 THR A  18      37.895 -84.549  -7.890  1.00 22.53           C  
ATOM    259 HG21 THR A  18      38.384 -85.394  -8.375  1.00 22.53           H  
ATOM    260 HG22 THR A  18      37.183 -84.930  -7.158  1.00 22.53           H  
ATOM    261 HG23 THR A  18      38.646 -83.943  -7.385  1.00 22.53           H  
ATOM    262  OG1 THR A  18      36.483 -82.706  -8.222  1.00 22.53           O  
ATOM    263  HG1 THR A  18      37.014 -82.515  -7.445  1.00 22.53           H  
ATOM    264  N   PHE A  19      37.716 -83.295 -12.452  1.00 22.13           N  
ATOM    265  H   PHE A  19      37.946 -82.312 -12.467  1.00 22.13           H  
ATOM    266  CA  PHE A  19      36.670 -83.772 -13.364  1.00 22.13           C  
ATOM    267  HA  PHE A  19      36.006 -84.388 -12.758  1.00 22.13           H  
ATOM    268  C   PHE A  19      37.110 -84.671 -14.542  1.00 22.13           C  
ATOM    269  CB  PHE A  19      35.824 -82.574 -13.823  1.00 22.13           C  
ATOM    270  HB2 PHE A  19      36.212 -82.189 -14.766  1.00 22.13           H  
ATOM    271  HB3 PHE A  19      35.897 -81.770 -13.091  1.00 22.13           H  
ATOM    272  O   PHE A  19      37.995 -84.311 -15.305  1.00 22.13           O  
ATOM    273  CG  PHE A  19      34.359 -82.929 -13.961  1.00 22.13           C  
ATOM    274  CD1 PHE A  19      33.813 -83.243 -15.218  1.00 22.13           C  
ATOM    275  HD1 PHE A  19      34.429 -83.163 -16.101  1.00 22.13           H  
ATOM    276  CD2 PHE A  19      33.554 -83.003 -12.809  1.00 22.13           C  
ATOM    277  HD2 PHE A  19      33.970 -82.759 -11.843  1.00 22.13           H  
ATOM    278  CE1 PHE A  19      32.476 -83.672 -15.318  1.00 22.13           C  
ATOM    279  HE1 PHE A  19      32.066 -83.941 -16.280  1.00 22.13           H  
ATOM    280  CE2 PHE A  19      32.213 -83.412 -12.911  1.00 22.13           C  
ATOM    281  HE2 PHE A  19      31.601 -83.472 -12.023  1.00 22.13           H  
ATOM    282  CZ  PHE A  19      31.677 -83.757 -14.164  1.00 22.13           C  
ATOM    283  HZ  PHE A  19      30.651 -84.086 -14.235  1.00 22.13           H  
ATOM    284  N   SER A  20      36.356 -85.765 -14.742  1.00 20.97           N  
ATOM    285  H   SER A  20      35.750 -86.011 -13.972  1.00 20.97           H  
ATOM    286  CA  SER A  20      36.168 -86.568 -15.974  1.00 20.97           C  
ATOM    287  HA  SER A  20      35.736 -87.520 -15.666  1.00 20.97           H  
ATOM    288  C   SER A  20      37.395 -86.912 -16.836  1.00 20.97           C  
ATOM    289  CB  SER A  20      35.122 -85.877 -16.863  1.00 20.97           C  
ATOM    290  HB2 SER A  20      34.160 -85.873 -16.351  1.00 20.97           H  
ATOM    291  HB3 SER A  20      35.442 -84.848 -17.032  1.00 20.97           H  
ATOM    292  O   SER A  20      37.791 -86.117 -17.686  1.00 20.97           O  
ATOM    293  OG  SER A  20      34.985 -86.499 -18.130  1.00 20.97           O  
ATOM    294  HG  SER A  20      35.853 -86.424 -18.532  1.00 20.97           H  
ATOM    295  N   ASP A  21      37.795 -88.189 -16.840  1.00 22.21           N  
ATOM    296  H   ASP A  21      37.469 -88.822 -16.124  1.00 22.21           H  
ATOM    297  CA  ASP A  21      38.741 -88.749 -17.826  1.00 22.21           C  
ATOM    298  HA  ASP A  21      39.698 -88.236 -17.736  1.00 22.21           H  
ATOM    299  C   ASP A  21      38.241 -88.628 -19.277  1.00 22.21           C  
ATOM    300  CB  ASP A  21      38.952 -90.263 -17.584  1.00 22.21           C  
ATOM    301  HB2 ASP A  21      39.920 -90.549 -17.994  1.00 22.21           H  
ATOM    302  HB3 ASP A  21      38.198 -90.834 -18.127  1.00 22.21           H  
ATOM    303  O   ASP A  21      39.007 -88.412 -20.210  1.00 22.21           O  
ATOM    304  CG  ASP A  21      38.867 -90.692 -16.125  1.00 22.21           C  
ATOM    305  OD1 ASP A  21      39.929 -90.768 -15.476  1.00 22.21           O  
ATOM    306  OD2 ASP A  21      37.715 -90.905 -15.678  1.00 22.21           O  
ATOM    307  N   LEU A  22      36.945 -88.895 -19.465  1.00 20.97           N  
ATOM    308  H   LEU A  22      36.415 -88.984 -18.610  1.00 20.97           H  
ATOM    309  CA  LEU A  22      36.528 -89.758 -20.571  1.00 20.97           C  
ATOM    310  HA  LEU A  22      37.342 -90.458 -20.760  1.00 20.97           H  
ATOM    311  C   LEU A  22      36.293 -89.045 -21.905  1.00 20.97           C  
ATOM    312  CB  LEU A  22      35.278 -90.563 -20.124  1.00 20.97           C  
ATOM    313  HB2 LEU A  22      34.503 -90.518 -20.890  1.00 20.97           H  
ATOM    314  HB3 LEU A  22      34.860 -90.111 -19.225  1.00 20.97           H  
ATOM    315  O   LEU A  22      36.922 -89.344 -22.914  1.00 20.97           O  
ATOM    316  CG  LEU A  22      35.527 -92.052 -19.856  1.00 20.97           C  
ATOM    317  HG  LEU A  22      36.362 -92.170 -19.166  1.00 20.97           H  
ATOM    318  CD1 LEU A  22      34.268 -92.657 -19.229  1.00 20.97           C  
ATOM    319 HD11 LEU A  22      33.414 -92.544 -19.896  1.00 20.97           H  
ATOM    320 HD12 LEU A  22      34.436 -93.715 -19.032  1.00 20.97           H  
ATOM    321 HD13 LEU A  22      34.060 -92.163 -18.280  1.00 20.97           H  
ATOM    322  CD2 LEU A  22      35.817 -92.813 -21.152  1.00 20.97           C  
ATOM    323 HD21 LEU A  22      35.982 -93.867 -20.926  1.00 20.97           H  
ATOM    324 HD22 LEU A  22      34.983 -92.720 -21.848  1.00 20.97           H  
ATOM    325 HD23 LEU A  22      36.718 -92.422 -21.624  1.00 20.97           H  
ATOM    326  N   TRP A  23      35.201 -88.282 -21.959  1.00 22.15           N  
ATOM    327  H   TRP A  23      34.815 -88.020 -21.063  1.00 22.15           H  
ATOM    328  CA  TRP A  23      34.243 -88.633 -23.012  1.00 22.15           C  
ATOM    329  HA  TRP A  23      34.421 -89.657 -23.340  1.00 22.15           H  
ATOM    330  C   TRP A  23      34.314 -87.774 -24.259  1.00 22.15           C  
ATOM    331  CB  TRP A  23      32.816 -88.564 -22.446  1.00 22.15           C  
ATOM    332  HB2 TRP A  23      32.773 -89.120 -21.509  1.00 22.15           H  
ATOM    333  HB3 TRP A  23      32.557 -87.529 -22.224  1.00 22.15           H  
ATOM    334  O   TRP A  23      33.989 -88.238 -25.351  1.00 22.15           O  
ATOM    335  CG  TRP A  23      31.789 -89.144 -23.367  1.00 22.15           C  
ATOM    336  CD1 TRP A  23      31.016 -88.468 -24.250  1.00 22.15           C  
ATOM    337  HD1 TRP A  23      31.023 -87.397 -24.390  1.00 22.15           H  
ATOM    338  CD2 TRP A  23      31.479 -90.554 -23.563  1.00 22.15           C  
ATOM    339  CE2 TRP A  23      30.502 -90.664 -24.596  1.00 22.15           C  
ATOM    340  CE3 TRP A  23      31.936 -91.752 -22.974  1.00 22.15           C  
ATOM    341  HE3 TRP A  23      32.684 -91.707 -22.196  1.00 22.15           H  
ATOM    342  NE1 TRP A  23      30.259 -89.363 -24.981  1.00 22.15           N  
ATOM    343  HE1 TRP A  23      29.638 -89.093 -25.731  1.00 22.15           H  
ATOM    344  CH2 TRP A  23      30.465 -93.076 -24.406  1.00 22.15           C  
ATOM    345  HH2 TRP A  23      30.091 -94.039 -24.721  1.00 22.15           H  
ATOM    346  CZ2 TRP A  23      29.996 -91.902 -25.020  1.00 22.15           C  
ATOM    347  HZ2 TRP A  23      29.260 -91.951 -25.808  1.00 22.15           H  
ATOM    348  CZ3 TRP A  23      31.433 -93.000 -23.388  1.00 22.15           C  
ATOM    349  HZ3 TRP A  23      31.797 -93.906 -22.926  1.00 22.15           H  
ATOM    350  N   LYS A  24      34.494 -86.469 -24.053  1.00 24.66           N  
ATOM    351  H   LYS A  24      34.922 -86.182 -23.184  1.00 24.66           H  
ATOM    352  CA  LYS A  24      33.663 -85.520 -24.789  1.00 24.66           C  
ATOM    353  HA  LYS A  24      32.671 -85.960 -24.891  1.00 24.66           H  
ATOM    354  C   LYS A  24      34.146 -85.348 -26.218  1.00 24.66           C  
ATOM    355  CB  LYS A  24      33.458 -84.210 -24.016  1.00 24.66           C  
ATOM    356  HB2 LYS A  24      32.972 -83.489 -24.673  1.00 24.66           H  
ATOM    357  HB3 LYS A  24      34.418 -83.803 -23.698  1.00 24.66           H  
ATOM    358  O   LYS A  24      35.019 -84.535 -26.490  1.00 24.66           O  
ATOM    359  CG  LYS A  24      32.550 -84.476 -22.802  1.00 24.66           C  
ATOM    360  HG2 LYS A  24      31.654 -85.001 -23.133  1.00 24.66           H  
ATOM    361  HG3 LYS A  24      33.080 -85.108 -22.088  1.00 24.66           H  
ATOM    362  CD  LYS A  24      32.117 -83.188 -22.098  1.00 24.66           C  
ATOM    363  HD2 LYS A  24      31.600 -82.545 -22.811  1.00 24.66           H  
ATOM    364  HD3 LYS A  24      33.001 -82.672 -21.726  1.00 24.66           H  
ATOM    365  CE  LYS A  24      31.181 -83.541 -20.935  1.00 24.66           C  
ATOM    366  HE2 LYS A  24      31.704 -84.224 -20.266  1.00 24.66           H  
ATOM    367  HE3 LYS A  24      30.311 -84.063 -21.334  1.00 24.66           H  
ATOM    368  NZ  LYS A  24      30.755 -82.328 -20.193  1.00 24.66           N  
ATOM    369  HZ1 LYS A  24      30.270 -81.689 -20.806  1.00 24.66           H  
ATOM    370  HZ2 LYS A  24      30.143 -82.571 -19.428  1.00 24.66           H  
ATOM    371  HZ3 LYS A  24      31.560 -81.850 -19.816  1.00 24.66           H  
ATOM    372  N   LEU A  25      33.490 -86.121 -27.088  1.00 23.64           N  
ATOM    373  H   LEU A  25      33.059 -86.940 -26.683  1.00 23.64           H  
ATOM    374  CA  LEU A  25      33.240 -85.872 -28.500  1.00 23.64           C  
ATOM    375  HA  LEU A  25      33.904 -86.491 -29.103  1.00 23.64           H  
ATOM    376  C   LEU A  25      33.496 -84.393 -28.820  1.00 23.64           C  
ATOM    377  CB  LEU A  25      31.762 -86.237 -28.796  1.00 23.64           C  
ATOM    378  HB2 LEU A  25      31.541 -86.012 -29.840  1.00 23.64           H  
ATOM    379  HB3 LEU A  25      31.128 -85.595 -28.184  1.00 23.64           H  
ATOM    380  O   LEU A  25      32.792 -83.525 -28.300  1.00 23.64           O  
ATOM    381  CG  LEU A  25      31.347 -87.700 -28.549  1.00 23.64           C  
ATOM    382  HG  LEU A  25      31.649 -88.006 -27.548  1.00 23.64           H  
ATOM    383  CD1 LEU A  25      29.825 -87.832 -28.645  1.00 23.64           C  
ATOM    384 HD11 LEU A  25      29.533 -88.866 -28.464  1.00 23.64           H  
ATOM    385 HD12 LEU A  25      29.488 -87.537 -29.639  1.00 23.64           H  
ATOM    386 HD13 LEU A  25      29.349 -87.190 -27.903  1.00 23.64           H  
ATOM    387  CD2 LEU A  25      31.972 -88.646 -29.574  1.00 23.64           C  
ATOM    388 HD21 LEU A  25      31.676 -88.362 -30.584  1.00 23.64           H  
ATOM    389 HD22 LEU A  25      31.647 -89.668 -29.378  1.00 23.64           H  
ATOM    390 HD23 LEU A  25      33.058 -88.614 -29.494  1.00 23.64           H  
ATOM    391  N   LEU A  26      34.479 -84.138 -29.685  1.00 21.42           N  
ATOM    392  H   LEU A  26      35.042 -84.912 -30.007  1.00 21.42           H  
ATOM    393  CA  LEU A  26      34.794 -82.818 -30.232  1.00 21.42           C  
ATOM    394  HA  LEU A  26      34.251 -82.055 -29.675  1.00 21.42           H  
ATOM    395  C   LEU A  26      34.318 -82.692 -31.697  1.00 21.42           C  
ATOM    396  CB  LEU A  26      36.312 -82.541 -30.077  1.00 21.42           C  
ATOM    397  HB2 LEU A  26      36.856 -83.368 -30.532  1.00 21.42           H  
ATOM    398  HB3 LEU A  26      36.562 -81.642 -30.642  1.00 21.42           H  
ATOM    399  O   LEU A  26      35.145 -82.449 -32.575  1.00 21.42           O  
ATOM    400  CG  LEU A  26      36.830 -82.333 -28.643  1.00 21.42           C  
ATOM    401  HG  LEU A  26      36.520 -83.171 -28.018  1.00 21.42           H  
ATOM    402  CD1 LEU A  26      38.360 -82.289 -28.646  1.00 21.42           C  
ATOM    403 HD11 LEU A  26      38.726 -82.164 -27.627  1.00 21.42           H  
ATOM    404 HD12 LEU A  26      38.708 -81.459 -29.260  1.00 21.42           H  
ATOM    405 HD13 LEU A  26      38.753 -83.223 -29.047  1.00 21.42           H  
ATOM    406  CD2 LEU A  26      36.323 -81.024 -28.031  1.00 21.42           C  
ATOM    407 HD21 LEU A  26      36.609 -80.181 -28.660  1.00 21.42           H  
ATOM    408 HD22 LEU A  26      35.238 -81.058 -27.939  1.00 21.42           H  
ATOM    409 HD23 LEU A  26      36.749 -80.896 -27.036  1.00 21.42           H  
ATOM    410  N   PRO A  27      33.018 -82.866 -32.023  1.00 22.05           N  
ATOM    411  CA  PRO A  27      32.495 -82.299 -33.247  1.00 22.05           C  
ATOM    412  HA  PRO A  27      33.141 -82.513 -34.099  1.00 22.05           H  
ATOM    413  C   PRO A  27      32.421 -80.788 -33.016  1.00 22.05           C  
ATOM    414  CB  PRO A  27      31.129 -82.954 -33.458  1.00 22.05           C  
ATOM    415  HB2 PRO A  27      30.456 -82.318 -34.033  1.00 22.05           H  
ATOM    416  HB3 PRO A  27      31.263 -83.913 -33.956  1.00 22.05           H  
ATOM    417  O   PRO A  27      31.556 -80.295 -32.286  1.00 22.05           O  
ATOM    418  CG  PRO A  27      30.620 -83.184 -32.037  1.00 22.05           C  
ATOM    419  HG2 PRO A  27      30.040 -82.324 -31.702  1.00 22.05           H  
ATOM    420  HG3 PRO A  27      30.017 -84.090 -31.975  1.00 22.05           H  
ATOM    421  CD  PRO A  27      31.898 -83.305 -31.204  1.00 22.05           C  
ATOM    422  HD2 PRO A  27      31.803 -82.680 -30.316  1.00 22.05           H  
ATOM    423  HD3 PRO A  27      32.047 -84.355 -30.953  1.00 22.05           H  
ATOM    424  N   GLU A  28      33.345 -80.042 -33.619  1.00 21.46           N  
ATOM    425  H   GLU A  28      34.078 -80.486 -34.154  1.00 21.46           H  
ATOM    426  CA  GLU A  28      33.097 -78.618 -33.816  1.00 21.46           C  
ATOM    427  HA  GLU A  28      32.910 -78.177 -32.837  1.00 21.46           H  
ATOM    428  C   GLU A  28      31.805 -78.444 -34.630  1.00 21.46           C  
ATOM    429  CB  GLU A  28      34.299 -77.885 -34.417  1.00 21.46           C  
ATOM    430  HB2 GLU A  28      34.623 -78.380 -35.333  1.00 21.46           H  
ATOM    431  HB3 GLU A  28      33.986 -76.869 -34.658  1.00 21.46           H  
ATOM    432  O   GLU A  28      31.413 -79.306 -35.419  1.00 21.46           O  
ATOM    433  CG  GLU A  28      35.455 -77.816 -33.407  1.00 21.46           C  
ATOM    434  HG2 GLU A  28      35.048 -77.619 -32.416  1.00 21.46           H  
ATOM    435  HG3 GLU A  28      35.961 -78.781 -33.374  1.00 21.46           H  
ATOM    436  CD  GLU A  28      36.457 -76.712 -33.765  1.00 21.46           C  
ATOM    437  OE1 GLU A  28      36.808 -75.938 -32.845  1.00 21.46           O  
ATOM    438  OE2 GLU A  28      36.844 -76.639 -34.952  1.00 21.46           O  
ATOM    439  N   ASN A  29      31.058 -77.400 -34.284  1.00 22.01           N  
ATOM    440  H   ASN A  29      31.504 -76.672 -33.745  1.00 22.01           H  
ATOM    441  CA  ASN A  29      29.610 -77.539 -34.149  1.00 22.01           C  
ATOM    442  HA  ASN A  29      29.357 -78.594 -34.251  1.00 22.01           H  
ATOM    443  C   ASN A  29      28.826 -76.817 -35.277  1.00 22.01           C  
ATOM    444  CB  ASN A  29      29.286 -77.132 -32.687  1.00 22.01           C  
ATOM    445  HB2 ASN A  29      30.065 -77.531 -32.037  1.00 22.01           H  
ATOM    446  HB3 ASN A  29      29.304 -76.045 -32.598  1.00 22.01           H  
ATOM    447  O   ASN A  29      29.244 -76.748 -36.427  1.00 22.01           O  
ATOM    448  CG  ASN A  29      27.976 -77.670 -32.132  1.00 22.01           C  
ATOM    449  ND2 ASN A  29      27.645 -77.333 -30.909  1.00 22.01           N  
ATOM    450 HD21 ASN A  29      26.787 -77.734 -30.559  1.00 22.01           H  
ATOM    451 HD22 ASN A  29      28.283 -76.798 -30.337  1.00 22.01           H  
ATOM    452  OD1 ASN A  29      27.208 -78.350 -32.782  1.00 22.01           O  
ATOM    453  N   ASN A  30      27.650 -76.292 -34.945  1.00 18.86           N  
ATOM    454  H   ASN A  30      27.389 -76.414 -33.977  1.00 18.86           H  
ATOM    455  CA  ASN A  30      26.516 -76.066 -35.845  1.00 18.86           C  
ATOM    456  HA  ASN A  30      26.512 -76.865 -36.586  1.00 18.86           H  
ATOM    457  C   ASN A  30      26.504 -74.731 -36.643  1.00 18.86           C  
ATOM    458  CB  ASN A  30      25.291 -76.244 -34.929  1.00 18.86           C  
ATOM    459  HB2 ASN A  30      25.421 -77.126 -34.303  1.00 18.86           H  
ATOM    460  HB3 ASN A  30      25.194 -75.373 -34.281  1.00 18.86           H  
ATOM    461  O   ASN A  30      25.443 -74.138 -36.840  1.00 18.86           O  
ATOM    462  CG  ASN A  30      23.999 -76.469 -35.681  1.00 18.86           C  
ATOM    463  ND2 ASN A  30      22.980 -75.689 -35.413  1.00 18.86           N  
ATOM    464 HD21 ASN A  30      22.165 -75.842 -35.990  1.00 18.86           H  
ATOM    465 HD22 ASN A  30      23.118 -74.853 -34.863  1.00 18.86           H  
ATOM    466  OD1 ASN A  30      23.870 -77.377 -36.479  1.00 18.86           O  
ATOM    467  N   VAL A  31      27.660 -74.188 -37.031  1.00 19.59           N  
ATOM    468  H   VAL A  31      28.487 -74.764 -36.956  1.00 19.59           H  
ATOM    469  CA  VAL A  31      27.778 -72.862 -37.690  1.00 19.59           C  
ATOM    470  HA  VAL A  31      27.019 -72.195 -37.279  1.00 19.59           H  
ATOM    471  C   VAL A  31      27.556 -72.989 -39.206  1.00 19.59           C  
ATOM    472  CB  VAL A  31      29.177 -72.243 -37.440  1.00 19.59           C  
ATOM    473  HB  VAL A  31      29.892 -72.694 -38.129  1.00 19.59           H  
ATOM    474  O   VAL A  31      28.010 -73.959 -39.795  1.00 19.59           O  
ATOM    475  CG1 VAL A  31      29.179 -70.726 -37.669  1.00 19.59           C  
ATOM    476 HG11 VAL A  31      30.183 -70.332 -37.510  1.00 19.59           H  
ATOM    477 HG12 VAL A  31      28.495 -70.238 -36.976  1.00 19.59           H  
ATOM    478 HG13 VAL A  31      28.897 -70.504 -38.698  1.00 19.59           H  
ATOM    479  CG2 VAL A  31      29.712 -72.472 -36.018  1.00 19.59           C  
ATOM    480 HG21 VAL A  31      28.997 -72.101 -35.284  1.00 19.59           H  
ATOM    481 HG22 VAL A  31      29.891 -73.534 -35.850  1.00 19.59           H  
ATOM    482 HG23 VAL A  31      30.664 -71.957 -35.890  1.00 19.59           H  
ATOM    483  N   LEU A  32      26.998 -72.037 -39.957  1.00 17.13           N  
ATOM    484  H   LEU A  32      27.164 -72.250 -40.930  1.00 17.13           H  
ATOM    485  CA  LEU A  32      25.743 -71.278 -39.804  1.00 17.13           C  
ATOM    486  HA  LEU A  32      25.139 -71.710 -39.006  1.00 17.13           H  
ATOM    487  C   LEU A  32      24.984 -71.476 -41.146  1.00 17.13           C  
ATOM    488  CB  LEU A  32      26.044 -69.779 -39.529  1.00 17.13           C  
ATOM    489  HB2 LEU A  32      25.466 -69.148 -40.204  1.00 17.13           H  
ATOM    490  HB3 LEU A  32      27.090 -69.581 -39.762  1.00 17.13           H  
ATOM    491  O   LEU A  32      25.476 -72.185 -42.022  1.00 17.13           O  
ATOM    492  CG  LEU A  32      25.755 -69.310 -38.091  1.00 17.13           C  
ATOM    493  HG  LEU A  32      26.227 -69.992 -37.384  1.00 17.13           H  
ATOM    494  CD1 LEU A  32      26.322 -67.905 -37.875  1.00 17.13           C  
ATOM    495 HD11 LEU A  32      26.140 -67.588 -36.848  1.00 17.13           H  
ATOM    496 HD12 LEU A  32      27.398 -67.913 -38.050  1.00 17.13           H  
ATOM    497 HD13 LEU A  32      25.852 -67.199 -38.559  1.00 17.13           H  
ATOM    498  CD2 LEU A  32      24.254 -69.257 -37.794  1.00 17.13           C  
ATOM    499 HD21 LEU A  32      24.097 -68.921 -36.769  1.00 17.13           H  
ATOM    500 HD22 LEU A  32      23.757 -68.566 -38.475  1.00 17.13           H  
ATOM    501 HD23 LEU A  32      23.814 -70.249 -37.897  1.00 17.13           H  
ATOM    502  N   SER A  33      23.838 -70.823 -41.373  1.00 18.10           N  
ATOM    503  H   SER A  33      23.427 -70.284 -40.624  1.00 18.10           H  
ATOM    504  CA  SER A  33      23.110 -70.884 -42.664  1.00 18.10           C  
ATOM    505  HA  SER A  33      23.586 -71.619 -43.313  1.00 18.10           H  
ATOM    506  C   SER A  33      23.137 -69.557 -43.463  1.00 18.10           C  
ATOM    507  CB  SER A  33      21.679 -71.396 -42.440  1.00 18.10           C  
ATOM    508  HB2 SER A  33      21.101 -70.642 -41.905  1.00 18.10           H  
ATOM    509  HB3 SER A  33      21.205 -71.582 -43.404  1.00 18.10           H  
ATOM    510  O   SER A  33      22.084 -68.952 -43.658  1.00 18.10           O  
ATOM    511  OG  SER A  33      21.687 -72.591 -41.677  1.00 18.10           O  
ATOM    512  HG  SER A  33      22.291 -73.214 -42.088  1.00 18.10           H  
ATOM    513  N   PRO A  34      24.315 -69.050 -43.892  1.00 19.09           N  
ATOM    514  CA  PRO A  34      24.428 -67.858 -44.745  1.00 19.09           C  
ATOM    515  HA  PRO A  34      23.829 -67.042 -44.342  1.00 19.09           H  
ATOM    516  C   PRO A  34      23.980 -68.158 -46.193  1.00 19.09           C  
ATOM    517  CB  PRO A  34      25.921 -67.509 -44.681  1.00 19.09           C  
ATOM    518  HB2 PRO A  34      26.129 -66.953 -43.767  1.00 19.09           H  
ATOM    519  HB3 PRO A  34      26.269 -66.956 -45.553  1.00 19.09           H  
ATOM    520  O   PRO A  34      24.006 -69.312 -46.609  1.00 19.09           O  
ATOM    521  CG  PRO A  34      26.595 -68.875 -44.610  1.00 19.09           C  
ATOM    522  HG2 PRO A  34      27.588 -68.815 -44.165  1.00 19.09           H  
ATOM    523  HG3 PRO A  34      26.643 -69.321 -45.604  1.00 19.09           H  
ATOM    524  CD  PRO A  34      25.629 -69.664 -43.734  1.00 19.09           C  
ATOM    525  HD2 PRO A  34      25.951 -69.577 -42.696  1.00 19.09           H  
ATOM    526  HD3 PRO A  34      25.620 -70.706 -44.053  1.00 19.09           H  
ATOM    527  N   LEU A  35      23.624 -67.197 -47.053  1.00 17.56           N  
ATOM    528  H   LEU A  35      23.321 -67.579 -47.938  1.00 17.56           H  
ATOM    529  CA  LEU A  35      23.326 -65.755 -46.899  1.00 17.56           C  
ATOM    530  HA  LEU A  35      22.851 -65.615 -45.928  1.00 17.56           H  
ATOM    531  C   LEU A  35      22.219 -65.406 -47.964  1.00 17.56           C  
ATOM    532  CB  LEU A  35      24.666 -64.962 -46.915  1.00 17.56           C  
ATOM    533  HB2 LEU A  35      24.710 -64.236 -47.726  1.00 17.56           H  
ATOM    534  HB3 LEU A  35      25.478 -65.652 -47.145  1.00 17.56           H  
ATOM    535  O   LEU A  35      21.498 -66.336 -48.327  1.00 17.56           O  
ATOM    536  CG  LEU A  35      24.997 -64.261 -45.574  1.00 17.56           C  
ATOM    537  HG  LEU A  35      24.976 -65.006 -44.778  1.00 17.56           H  
ATOM    538  CD1 LEU A  35      26.403 -63.663 -45.627  1.00 17.56           C  
ATOM    539 HD11 LEU A  35      26.463 -62.908 -46.410  1.00 17.56           H  
ATOM    540 HD12 LEU A  35      26.649 -63.208 -44.667  1.00 17.56           H  
ATOM    541 HD13 LEU A  35      27.130 -64.448 -45.834  1.00 17.56           H  
ATOM    542  CD2 LEU A  35      24.044 -63.139 -45.154  1.00 17.56           C  
ATOM    543 HD21 LEU A  35      24.195 -62.258 -45.779  1.00 17.56           H  
ATOM    544 HD22 LEU A  35      23.007 -63.469 -45.215  1.00 17.56           H  
ATOM    545 HD23 LEU A  35      24.255 -62.860 -44.122  1.00 17.56           H  
ATOM    546  N   PRO A  36      21.927 -64.161 -48.419  1.00 18.53           N  
ATOM    547  CA  PRO A  36      20.579 -63.835 -48.904  1.00 18.53           C  
ATOM    548  HA  PRO A  36      19.843 -64.298 -48.247  1.00 18.53           H  
ATOM    549  C   PRO A  36      20.266 -64.271 -50.345  1.00 18.53           C  
ATOM    550  CB  PRO A  36      20.456 -62.316 -48.771  1.00 18.53           C  
ATOM    551  HB2 PRO A  36      19.722 -61.894 -49.457  1.00 18.53           H  
ATOM    552  HB3 PRO A  36      20.212 -62.055 -47.741  1.00 18.53           H  
ATOM    553  O   PRO A  36      21.118 -64.255 -51.232  1.00 18.53           O  
ATOM    554  CG  PRO A  36      21.871 -61.854 -49.099  1.00 18.53           C  
ATOM    555  HG2 PRO A  36      22.021 -61.849 -50.178  1.00 18.53           H  
ATOM    556  HG3 PRO A  36      22.084 -60.872 -48.676  1.00 18.53           H  
ATOM    557  CD  PRO A  36      22.729 -62.944 -48.459  1.00 18.53           C  
ATOM    558  HD2 PRO A  36      22.977 -62.634 -47.444  1.00 18.53           H  
ATOM    559  HD3 PRO A  36      23.624 -63.082 -49.066  1.00 18.53           H  
ATOM    560  N   SER A  37      18.980 -64.529 -50.585  1.00 17.84           N  
ATOM    561  H   SER A  37      18.350 -64.584 -49.797  1.00 17.84           H  
ATOM    562  CA  SER A  37      18.352 -64.662 -51.905  1.00 17.84           C  
ATOM    563  HA  SER A  37      18.906 -65.383 -52.506  1.00 17.84           H  
ATOM    564  C   SER A  37      18.340 -63.306 -52.627  1.00 17.84           C  
ATOM    565  CB  SER A  37      16.908 -65.166 -51.712  1.00 17.84           C  
ATOM    566  HB2 SER A  37      16.283 -64.359 -51.330  1.00 17.84           H  
ATOM    567  HB3 SER A  37      16.503 -65.493 -52.670  1.00 17.84           H  
ATOM    568  O   SER A  37      17.472 -62.478 -52.358  1.00 17.84           O  
ATOM    569  OG  SER A  37      16.857 -66.229 -50.773  1.00 17.84           O  
ATOM    570  HG  SER A  37      17.309 -66.988 -51.148  1.00 17.84           H  
ATOM    571  N   GLN A  38      19.333 -63.025 -53.475  1.00 18.52           N  
ATOM    572  H   GLN A  38      20.052 -63.714 -53.646  1.00 18.52           H  
ATOM    573  CA  GLN A  38      19.483 -61.686 -54.061  1.00 18.52           C  
ATOM    574  HA  GLN A  38      19.333 -60.984 -53.241  1.00 18.52           H  
ATOM    575  C   GLN A  38      18.402 -61.304 -55.099  1.00 18.52           C  
ATOM    576  CB  GLN A  38      20.915 -61.446 -54.580  1.00 18.52           C  
ATOM    577  HB2 GLN A  38      20.902 -60.587 -55.251  1.00 18.52           H  
ATOM    578  HB3 GLN A  38      21.262 -62.311 -55.145  1.00 18.52           H  
ATOM    579  O   GLN A  38      17.830 -62.143 -55.788  1.00 18.52           O  
ATOM    580  CG  GLN A  38      21.892 -61.130 -53.430  1.00 18.52           C  
ATOM    581  HG2 GLN A  38      22.081 -62.035 -52.853  1.00 18.52           H  
ATOM    582  HG3 GLN A  38      21.433 -60.396 -52.768  1.00 18.52           H  
ATOM    583  CD  GLN A  38      23.229 -60.562 -53.908  1.00 18.52           C  
ATOM    584  NE2 GLN A  38      23.887 -59.739 -53.119  1.00 18.52           N  
ATOM    585 HE21 GLN A  38      24.747 -59.379 -53.507  1.00 18.52           H  
ATOM    586 HE22 GLN A  38      23.510 -59.457 -52.225  1.00 18.52           H  
ATOM    587  OE1 GLN A  38      23.723 -60.833 -54.985  1.00 18.52           O  
ATOM    588  N   ALA A  39      18.180 -59.986 -55.130  1.00 18.39           N  
ATOM    589  H   ALA A  39      18.749 -59.465 -54.479  1.00 18.39           H  
ATOM    590  CA  ALA A  39      17.355 -59.112 -55.977  1.00 18.39           C  
ATOM    591  HA  ALA A  39      16.301 -59.214 -55.717  1.00 18.39           H  
ATOM    592  C   ALA A  39      17.514 -59.278 -57.510  1.00 18.39           C  
ATOM    593  CB  ALA A  39      17.903 -57.731 -55.561  1.00 18.39           C  
ATOM    594  HB1 ALA A  39      17.530 -56.937 -56.207  1.00 18.39           H  
ATOM    595  HB2 ALA A  39      17.628 -57.512 -54.529  1.00 18.39           H  
ATOM    596  HB3 ALA A  39      18.989 -57.716 -55.658  1.00 18.39           H  
ATOM    597  O   ALA A  39      18.477 -59.905 -57.939  1.00 18.39           O  
ATOM    598  N   MET A  40      16.734 -58.640 -58.404  1.00 17.90           N  
ATOM    599  H   MET A  40      17.052 -58.821 -59.345  1.00 17.90           H  
ATOM    600  CA  MET A  40      15.372 -58.027 -58.421  1.00 17.90           C  
ATOM    601  HA  MET A  40      14.648 -58.747 -58.039  1.00 17.90           H  
ATOM    602  C   MET A  40      15.006 -57.831 -59.932  1.00 17.90           C  
ATOM    603  CB  MET A  40      15.239 -56.703 -57.607  1.00 17.90           C  
ATOM    604  HB2 MET A  40      14.504 -56.041 -58.066  1.00 17.90           H  
ATOM    605  HB3 MET A  40      16.175 -56.146 -57.641  1.00 17.90           H  
ATOM    606  O   MET A  40      15.417 -58.657 -60.744  1.00 17.90           O  
ATOM    607  CG  MET A  40      14.712 -56.814 -56.164  1.00 17.90           C  
ATOM    608  HG2 MET A  40      15.492 -57.169 -55.490  1.00 17.90           H  
ATOM    609  HG3 MET A  40      14.456 -55.804 -55.843  1.00 17.90           H  
ATOM    610  SD  MET A  40      13.258 -57.858 -55.887  1.00 17.90           S  
ATOM    611  CE  MET A  40      12.825 -57.337 -54.209  1.00 17.90           C  
ATOM    612  HE1 MET A  40      11.942 -57.887 -53.882  1.00 17.90           H  
ATOM    613  HE2 MET A  40      13.656 -57.541 -53.534  1.00 17.90           H  
ATOM    614  HE3 MET A  40      12.602 -56.270 -54.211  1.00 17.90           H  
ATOM    615  N   ASP A  41      14.252 -56.792 -60.326  1.00 18.60           N  
ATOM    616  H   ASP A  41      13.977 -56.143 -59.603  1.00 18.60           H  
ATOM    617  CA  ASP A  41      13.245 -56.890 -61.396  1.00 18.60           C  
ATOM    618  HA  ASP A  41      12.979 -57.939 -61.521  1.00 18.60           H  
ATOM    619  C   ASP A  41      13.598 -56.348 -62.803  1.00 18.60           C  
ATOM    620  CB  ASP A  41      11.979 -56.155 -60.904  1.00 18.60           C  
ATOM    621  HB2 ASP A  41      11.150 -56.395 -61.570  1.00 18.60           H  
ATOM    622  HB3 ASP A  41      12.142 -55.078 -60.954  1.00 18.60           H  
ATOM    623  O   ASP A  41      13.324 -57.013 -63.797  1.00 18.60           O  
ATOM    624  CG  ASP A  41      11.586 -56.493 -59.467  1.00 18.60           C  
ATOM    625  OD1 ASP A  41      10.981 -57.567 -59.267  1.00 18.60           O  
ATOM    626  OD2 ASP A  41      11.955 -55.695 -58.573  1.00 18.60           O  
ATOM    627  N   ASP A  42      14.078 -55.102 -62.904  1.00 19.57           N  
ATOM    628  H   ASP A  42      14.445 -54.731 -62.039  1.00 19.57           H  
ATOM    629  CA  ASP A  42      13.313 -54.104 -63.687  1.00 19.57           C  
ATOM    630  HA  ASP A  42      12.315 -54.506 -63.865  1.00 19.57           H  
ATOM    631  C   ASP A  42      13.845 -53.721 -65.095  1.00 19.57           C  
ATOM    632  CB  ASP A  42      13.127 -52.879 -62.761  1.00 19.57           C  
ATOM    633  HB2 ASP A  42      12.754 -53.215 -61.793  1.00 19.57           H  
ATOM    634  HB3 ASP A  42      14.103 -52.432 -62.570  1.00 19.57           H  
ATOM    635  O   ASP A  42      13.327 -54.161 -66.123  1.00 19.57           O  
ATOM    636  CG  ASP A  42      12.164 -51.794 -63.252  1.00 19.57           C  
ATOM    637  OD1 ASP A  42      11.521 -51.983 -64.305  1.00 19.57           O  
ATOM    638  OD2 ASP A  42      12.100 -50.760 -62.551  1.00 19.57           O  
ATOM    639  N   LEU A  43      14.839 -52.825 -65.152  1.00 18.70           N  
ATOM    640  H   LEU A  43      15.269 -52.594 -64.268  1.00 18.70           H  
ATOM    641  CA  LEU A  43      14.911 -51.785 -66.193  1.00 18.70           C  
ATOM    642  HA  LEU A  43      13.887 -51.467 -66.389  1.00 18.70           H  
ATOM    643  C   LEU A  43      15.456 -52.232 -67.568  1.00 18.70           C  
ATOM    644  CB  LEU A  43      15.676 -50.563 -65.632  1.00 18.70           C  
ATOM    645  HB2 LEU A  43      15.803 -49.833 -66.431  1.00 18.70           H  
ATOM    646  HB3 LEU A  43      16.670 -50.895 -65.333  1.00 18.70           H  
ATOM    647  O   LEU A  43      16.542 -51.828 -67.980  1.00 18.70           O  
ATOM    648  CG  LEU A  43      15.008 -49.849 -64.441  1.00 18.70           C  
ATOM    649  HG  LEU A  43      14.841 -50.564 -63.635  1.00 18.70           H  
ATOM    650  CD1 LEU A  43      15.940 -48.756 -63.913  1.00 18.70           C  
ATOM    651 HD11 LEU A  43      16.883 -49.202 -63.597  1.00 18.70           H  
ATOM    652 HD12 LEU A  43      16.129 -48.018 -64.692  1.00 18.70           H  
ATOM    653 HD13 LEU A  43      15.475 -48.271 -63.055  1.00 18.70           H  
ATOM    654  CD2 LEU A  43      13.688 -49.177 -64.811  1.00 18.70           C  
ATOM    655 HD21 LEU A  43      13.857 -48.404 -65.561  1.00 18.70           H  
ATOM    656 HD22 LEU A  43      12.977 -49.910 -65.191  1.00 18.70           H  
ATOM    657 HD23 LEU A  43      13.245 -48.733 -63.919  1.00 18.70           H  
ATOM    658  N   MET A  44      14.642 -52.955 -68.341  1.00 19.39           N  
ATOM    659  H   MET A  44      13.826 -53.333 -67.882  1.00 19.39           H  
ATOM    660  CA  MET A  44      14.795 -53.179 -69.795  1.00 19.39           C  
ATOM    661  HA  MET A  44      15.835 -53.437 -69.998  1.00 19.39           H  
ATOM    662  C   MET A  44      14.486 -51.914 -70.645  1.00 19.39           C  
ATOM    663  CB  MET A  44      13.911 -54.373 -70.216  1.00 19.39           C  
ATOM    664  HB2 MET A  44      12.903 -54.206 -69.839  1.00 19.39           H  
ATOM    665  HB3 MET A  44      13.852 -54.432 -71.303  1.00 19.39           H  
ATOM    666  O   MET A  44      13.874 -52.006 -71.709  1.00 19.39           O  
ATOM    667  CG  MET A  44      14.400 -55.740 -69.724  1.00 19.39           C  
ATOM    668  HG2 MET A  44      13.542 -56.413 -69.737  1.00 19.39           H  
ATOM    669  HG3 MET A  44      14.746 -55.663 -68.694  1.00 19.39           H  
ATOM    670  SD  MET A  44      15.698 -56.489 -70.754  1.00 19.39           S  
ATOM    671  CE  MET A  44      15.567 -58.206 -70.197  1.00 19.39           C  
ATOM    672  HE1 MET A  44      15.739 -58.252 -69.122  1.00 19.39           H  
ATOM    673  HE2 MET A  44      16.314 -58.811 -70.710  1.00 19.39           H  
ATOM    674  HE3 MET A  44      14.571 -58.589 -70.421  1.00 19.39           H  
ATOM    675  N   LEU A  45      14.845 -50.718 -70.162  1.00 19.45           N  
ATOM    676  H   LEU A  45      15.456 -50.717 -69.358  1.00 19.45           H  
ATOM    677  CA  LEU A  45      14.590 -49.438 -70.845  1.00 19.45           C  
ATOM    678  HA  LEU A  45      13.584 -49.473 -71.262  1.00 19.45           H  
ATOM    679  C   LEU A  45      15.588 -49.182 -71.992  1.00 19.45           C  
ATOM    680  CB  LEU A  45      14.730 -48.266 -69.849  1.00 19.45           C  
ATOM    681  HB2 LEU A  45      15.771 -48.231 -69.527  1.00 19.45           H  
ATOM    682  HB3 LEU A  45      14.539 -47.344 -70.397  1.00 19.45           H  
ATOM    683  O   LEU A  45      16.707 -49.682 -71.934  1.00 19.45           O  
ATOM    684  CG  LEU A  45      13.858 -48.254 -68.583  1.00 19.45           C  
ATOM    685  HG  LEU A  45      14.151 -49.083 -67.938  1.00 19.45           H  
ATOM    686  CD1 LEU A  45      14.119 -46.929 -67.855  1.00 19.45           C  
ATOM    687 HD11 LEU A  45      13.445 -46.826 -67.004  1.00 19.45           H  
ATOM    688 HD12 LEU A  45      15.150 -46.904 -67.502  1.00 19.45           H  
ATOM    689 HD13 LEU A  45      13.947 -46.090 -68.529  1.00 19.45           H  
ATOM    690  CD2 LEU A  45      12.357 -48.355 -68.845  1.00 19.45           C  
ATOM    691 HD21 LEU A  45      12.012 -47.483 -69.401  1.00 19.45           H  
ATOM    692 HD22 LEU A  45      12.144 -49.260 -69.413  1.00 19.45           H  
ATOM    693 HD23 LEU A  45      11.827 -48.414 -67.894  1.00 19.45           H  
ATOM    694  N   SER A  46      15.357 -48.297 -72.971  1.00 18.41           N  
ATOM    695  H   SER A  46      16.190 -48.173 -73.528  1.00 18.41           H  
ATOM    696  CA  SER A  46      14.130 -47.967 -73.731  1.00 18.41           C  
ATOM    697  HA  SER A  46      13.569 -48.892 -73.864  1.00 18.41           H  
ATOM    698  C   SER A  46      14.606 -47.568 -75.164  1.00 18.41           C  
ATOM    699  CB  SER A  46      13.177 -46.985 -73.032  1.00 18.41           C  
ATOM    700  HB2 SER A  46      13.735 -46.139 -72.631  1.00 18.41           H  
ATOM    701  HB3 SER A  46      12.440 -46.648 -73.761  1.00 18.41           H  
ATOM    702  O   SER A  46      15.392 -48.359 -75.679  1.00 18.41           O  
ATOM    703  OG  SER A  46      12.401 -47.582 -72.021  1.00 18.41           O  
ATOM    704  HG  SER A  46      11.771 -46.939 -71.688  1.00 18.41           H  
ATOM    705  N   PRO A  47      14.198 -46.492 -75.892  1.00 20.92           N  
ATOM    706  CA  PRO A  47      13.884 -46.710 -77.314  1.00 20.92           C  
ATOM    707  HA  PRO A  47      13.898 -47.775 -77.544  1.00 20.92           H  
ATOM    708  C   PRO A  47      14.789 -46.031 -78.366  1.00 20.92           C  
ATOM    709  CB  PRO A  47      12.430 -46.229 -77.443  1.00 20.92           C  
ATOM    710  HB2 PRO A  47      12.249 -45.747 -78.403  1.00 20.92           H  
ATOM    711  HB3 PRO A  47      11.757 -47.080 -77.337  1.00 20.92           H  
ATOM    712  O   PRO A  47      15.187 -46.686 -79.325  1.00 20.92           O  
ATOM    713  CG  PRO A  47      12.205 -45.259 -76.272  1.00 20.92           C  
ATOM    714  HG2 PRO A  47      11.942 -44.259 -76.616  1.00 20.92           H  
ATOM    715  HG3 PRO A  47      11.422 -45.647 -75.621  1.00 20.92           H  
ATOM    716  CD  PRO A  47      13.542 -45.237 -75.533  1.00 20.92           C  
ATOM    717  HD2 PRO A  47      13.420 -45.050 -74.466  1.00 20.92           H  
ATOM    718  HD3 PRO A  47      14.138 -44.404 -75.907  1.00 20.92           H  
ATOM    719  N   ASP A  48      15.052 -44.727 -78.245  1.00 18.70           N  
ATOM    720  H   ASP A  48      14.766 -44.266 -77.393  1.00 18.70           H  
ATOM    721  CA  ASP A  48      15.246 -43.841 -79.401  1.00 18.70           C  
ATOM    722  HA  ASP A  48      15.114 -44.409 -80.322  1.00 18.70           H  
ATOM    723  C   ASP A  48      16.655 -43.209 -79.455  1.00 18.70           C  
ATOM    724  CB  ASP A  48      14.134 -42.768 -79.364  1.00 18.70           C  
ATOM    725  HB2 ASP A  48      14.148 -42.278 -78.391  1.00 18.70           H  
ATOM    726  HB3 ASP A  48      14.339 -42.004 -80.114  1.00 18.70           H  
ATOM    727  O   ASP A  48      16.864 -42.088 -78.994  1.00 18.70           O  
ATOM    728  CG  ASP A  48      12.730 -43.320 -79.635  1.00 18.70           C  
ATOM    729  OD1 ASP A  48      12.557 -44.032 -80.648  1.00 18.70           O  
ATOM    730  OD2 ASP A  48      11.827 -43.025 -78.818  1.00 18.70           O  
ATOM    731  N   ASP A  49      17.615 -43.894 -80.086  1.00 21.39           N  
ATOM    732  H   ASP A  49      17.400 -44.841 -80.362  1.00 21.39           H  
ATOM    733  CA  ASP A  49      19.015 -43.439 -80.283  1.00 21.39           C  
ATOM    734  HA  ASP A  49      19.423 -43.134 -79.319  1.00 21.39           H  
ATOM    735  C   ASP A  49      19.193 -42.228 -81.247  1.00 21.39           C  
ATOM    736  CB  ASP A  49      19.852 -44.631 -80.813  1.00 21.39           C  
ATOM    737  HB2 ASP A  49      20.787 -44.257 -81.231  1.00 21.39           H  
ATOM    738  HB3 ASP A  49      19.309 -45.107 -81.629  1.00 21.39           H  
ATOM    739  O   ASP A  49      20.315 -41.818 -81.535  1.00 21.39           O  
ATOM    740  CG  ASP A  49      20.249 -45.685 -79.771  1.00 21.39           C  
ATOM    741  OD1 ASP A  49      20.510 -45.304 -78.608  1.00 21.39           O  
ATOM    742  OD2 ASP A  49      20.357 -46.867 -80.173  1.00 21.39           O  
ATOM    743  N   ILE A  50      18.110 -41.683 -81.815  1.00 18.20           N  
ATOM    744  H   ILE A  50      17.250 -41.903 -81.334  1.00 18.20           H  
ATOM    745  CA  ILE A  50      18.005 -41.546 -83.284  1.00 18.20           C  
ATOM    746  HA  ILE A  50      18.328 -42.524 -83.642  1.00 18.20           H  
ATOM    747  C   ILE A  50      18.976 -40.571 -84.014  1.00 18.20           C  
ATOM    748  CB  ILE A  50      16.533 -41.420 -83.774  1.00 18.20           C  
ATOM    749  HB  ILE A  50      16.276 -40.362 -83.816  1.00 18.20           H  
ATOM    750  O   ILE A  50      19.928 -41.044 -84.628  1.00 18.20           O  
ATOM    751  CG1 ILE A  50      15.480 -42.080 -82.856  1.00 18.20           C  
ATOM    752 HG12 ILE A  50      15.533 -41.591 -81.883  1.00 18.20           H  
ATOM    753 HG13 ILE A  50      15.706 -43.138 -82.728  1.00 18.20           H  
ATOM    754  CG2 ILE A  50      16.431 -42.028 -85.188  1.00 18.20           C  
ATOM    755 HG21 ILE A  50      15.513 -41.701 -85.678  1.00 18.20           H  
ATOM    756 HG22 ILE A  50      16.439 -43.117 -85.127  1.00 18.20           H  
ATOM    757 HG23 ILE A  50      17.270 -41.720 -85.811  1.00 18.20           H  
ATOM    758  CD1 ILE A  50      14.032 -41.929 -83.347  1.00 18.20           C  
ATOM    759 HD11 ILE A  50      13.868 -42.526 -84.245  1.00 18.20           H  
ATOM    760 HD12 ILE A  50      13.350 -42.281 -82.573  1.00 18.20           H  
ATOM    761 HD13 ILE A  50      13.816 -40.882 -83.557  1.00 18.20           H  
ATOM    762  N   GLU A  51      18.661 -39.265 -84.155  1.00 18.32           N  
ATOM    763  H   GLU A  51      17.928 -38.921 -83.551  1.00 18.32           H  
ATOM    764  CA  GLU A  51      18.742 -38.664 -85.519  1.00 18.32           C  
ATOM    765  HA  GLU A  51      19.275 -39.365 -86.162  1.00 18.32           H  
ATOM    766  C   GLU A  51      19.481 -37.309 -85.755  1.00 18.32           C  
ATOM    767  CB  GLU A  51      17.299 -38.619 -86.063  1.00 18.32           C  
ATOM    768  HB2 GLU A  51      16.786 -39.540 -85.786  1.00 18.32           H  
ATOM    769  HB3 GLU A  51      16.756 -37.820 -85.559  1.00 18.32           H  
ATOM    770  O   GLU A  51      20.405 -37.275 -86.560  1.00 18.32           O  
ATOM    771  CG  GLU A  51      17.134 -38.506 -87.581  1.00 18.32           C  
ATOM    772  HG2 GLU A  51      17.572 -37.569 -87.924  1.00 18.32           H  
ATOM    773  HG3 GLU A  51      17.669 -39.327 -88.059  1.00 18.32           H  
ATOM    774  CD  GLU A  51      15.641 -38.554 -87.956  1.00 18.32           C  
ATOM    775  OE1 GLU A  51      15.188 -39.594 -88.482  1.00 18.32           O  
ATOM    776  OE2 GLU A  51      14.949 -37.535 -87.711  1.00 18.32           O  
ATOM    777  N   GLN A  52      19.029 -36.171 -85.198  1.00 18.66           N  
ATOM    778  H   GLN A  52      18.422 -36.297 -84.400  1.00 18.66           H  
ATOM    779  CA  GLN A  52      18.690 -34.994 -86.049  1.00 18.66           C  
ATOM    780  HA  GLN A  52      18.402 -35.433 -87.004  1.00 18.66           H  
ATOM    781  C   GLN A  52      19.751 -33.957 -86.547  1.00 18.66           C  
ATOM    782  CB  GLN A  52      17.399 -34.330 -85.515  1.00 18.66           C  
ATOM    783  HB2 GLN A  52      17.499 -34.089 -84.457  1.00 18.66           H  
ATOM    784  HB3 GLN A  52      17.222 -33.400 -86.055  1.00 18.66           H  
ATOM    785  O   GLN A  52      20.383 -34.164 -87.579  1.00 18.66           O  
ATOM    786  CG  GLN A  52      16.174 -35.224 -85.741  1.00 18.66           C  
ATOM    787  HG2 GLN A  52      16.367 -35.846 -86.615  1.00 18.66           H  
ATOM    788  HG3 GLN A  52      16.025 -35.867 -84.873  1.00 18.66           H  
ATOM    789  CD  GLN A  52      14.872 -34.488 -86.020  1.00 18.66           C  
ATOM    790  NE2 GLN A  52      13.997 -35.091 -86.791  1.00 18.66           N  
ATOM    791 HE21 GLN A  52      13.116 -34.627 -86.963  1.00 18.66           H  
ATOM    792 HE22 GLN A  52      14.224 -36.002 -87.163  1.00 18.66           H  
ATOM    793  OE1 GLN A  52      14.609 -33.394 -85.547  1.00 18.66           O  
ATOM    794  N   TRP A  53      19.750 -32.728 -86.003  1.00 18.72           N  
ATOM    795  H   TRP A  53      19.314 -32.646 -85.096  1.00 18.72           H  
ATOM    796  CA  TRP A  53      19.918 -31.439 -86.744  1.00 18.72           C  
ATOM    797  HA  TRP A  53      20.158 -31.615 -87.793  1.00 18.72           H  
ATOM    798  C   TRP A  53      21.029 -30.538 -86.143  1.00 18.72           C  
ATOM    799  CB  TRP A  53      18.558 -30.723 -86.633  1.00 18.72           C  
ATOM    800  HB2 TRP A  53      18.242 -30.746 -85.590  1.00 18.72           H  
ATOM    801  HB3 TRP A  53      18.691 -29.667 -86.869  1.00 18.72           H  
ATOM    802  O   TRP A  53      21.707 -30.980 -85.224  1.00 18.72           O  
ATOM    803  CG  TRP A  53      17.402 -31.199 -87.465  1.00 18.72           C  
ATOM    804  CD1 TRP A  53      17.391 -32.214 -88.363  1.00 18.72           C  
ATOM    805  HD1 TRP A  53      18.236 -32.845 -88.597  1.00 18.72           H  
ATOM    806  CD2 TRP A  53      16.054 -30.634 -87.496  1.00 18.72           C  
ATOM    807  CE2 TRP A  53      15.279 -31.352 -88.453  1.00 18.72           C  
ATOM    808  CE3 TRP A  53      15.424 -29.551 -86.841  1.00 18.72           C  
ATOM    809  HE3 TRP A  53      15.984 -28.993 -86.105  1.00 18.72           H  
ATOM    810  NE1 TRP A  53      16.127 -32.340 -88.906  1.00 18.72           N  
ATOM    811  HE1 TRP A  53      15.872 -33.080 -89.544  1.00 18.72           H  
ATOM    812  CH2 TRP A  53      13.367 -29.904 -88.110  1.00 18.72           C  
ATOM    813  HH2 TRP A  53      12.348 -29.624 -88.332  1.00 18.72           H  
ATOM    814  CZ2 TRP A  53      13.955 -31.001 -88.763  1.00 18.72           C  
ATOM    815  HZ2 TRP A  53      13.400 -31.576 -89.489  1.00 18.72           H  
ATOM    816  CZ3 TRP A  53      14.099 -29.184 -87.148  1.00 18.72           C  
ATOM    817  HZ3 TRP A  53      13.641 -28.351 -86.635  1.00 18.72           H  
ATOM    818  N   PHE A  54      21.206 -29.230 -86.423  1.00 18.05           N  
ATOM    819  H   PHE A  54      21.729 -28.842 -85.651  1.00 18.05           H  
ATOM    820  CA  PHE A  54      21.515 -28.406 -87.633  1.00 18.05           C  
ATOM    821  HA  PHE A  54      21.965 -29.015 -88.416  1.00 18.05           H  
ATOM    822  C   PHE A  54      22.603 -27.383 -87.098  1.00 18.05           C  
ATOM    823  CB  PHE A  54      20.287 -27.648 -88.185  1.00 18.05           C  
ATOM    824  HB2 PHE A  54      20.709 -26.937 -88.894  1.00 18.05           H  
ATOM    825  HB3 PHE A  54      19.834 -27.084 -87.370  1.00 18.05           H  
ATOM    826  O   PHE A  54      23.316 -27.762 -86.174  1.00 18.05           O  
ATOM    827  CG  PHE A  54      19.194 -28.284 -89.035  1.00 18.05           C  
ATOM    828  CD1 PHE A  54      19.505 -28.952 -90.235  1.00 18.05           C  
ATOM    829  HD1 PHE A  54      20.536 -29.141 -90.495  1.00 18.05           H  
ATOM    830  CD2 PHE A  54      17.845 -27.981 -88.752  1.00 18.05           C  
ATOM    831  HD2 PHE A  54      17.593 -27.425 -87.861  1.00 18.05           H  
ATOM    832  CE1 PHE A  54      18.479 -29.344 -91.118  1.00 18.05           C  
ATOM    833  HE1 PHE A  54      18.726 -29.863 -92.032  1.00 18.05           H  
ATOM    834  CE2 PHE A  54      16.821 -28.374 -89.632  1.00 18.05           C  
ATOM    835  HE2 PHE A  54      15.791 -28.154 -89.393  1.00 18.05           H  
ATOM    836  CZ  PHE A  54      17.136 -29.061 -90.814  1.00 18.05           C  
ATOM    837  HZ  PHE A  54      16.349 -29.373 -91.484  1.00 18.05           H  
ATOM    838  N   THR A  55      22.816 -26.093 -87.446  1.00 18.36           N  
ATOM    839  H   THR A  55      23.368 -25.637 -86.733  1.00 18.36           H  
ATOM    840  CA  THR A  55      22.907 -25.386 -88.753  1.00 18.36           C  
ATOM    841  HA  THR A  55      22.993 -26.149 -89.527  1.00 18.36           H  
ATOM    842  C   THR A  55      24.203 -24.532 -88.851  1.00 18.36           C  
ATOM    843  CB  THR A  55      21.713 -24.458 -89.136  1.00 18.36           C  
ATOM    844  HB  THR A  55      21.999 -23.411 -89.034  1.00 18.36           H  
ATOM    845  O   THR A  55      25.141 -24.950 -89.517  1.00 18.36           O  
ATOM    846  CG2 THR A  55      21.311 -24.654 -90.598  1.00 18.36           C  
ATOM    847 HG21 THR A  55      22.184 -24.535 -91.239  1.00 18.36           H  
ATOM    848 HG22 THR A  55      20.887 -25.646 -90.752  1.00 18.36           H  
ATOM    849 HG23 THR A  55      20.578 -23.898 -90.880  1.00 18.36           H  
ATOM    850  OG1 THR A  55      20.558 -24.595 -88.344  1.00 18.36           O  
ATOM    851  HG1 THR A  55      19.960 -23.895 -88.617  1.00 18.36           H  
ATOM    852  N   GLU A  56      24.255 -23.345 -88.220  1.00 18.87           N  
ATOM    853  H   GLU A  56      23.551 -23.172 -87.517  1.00 18.87           H  
ATOM    854  CA  GLU A  56      24.946 -22.099 -88.672  1.00 18.87           C  
ATOM    855  HA  GLU A  56      25.694 -22.311 -89.437  1.00 18.87           H  
ATOM    856  C   GLU A  56      25.646 -21.358 -87.492  1.00 18.87           C  
ATOM    857  CB  GLU A  56      23.834 -21.188 -89.253  1.00 18.87           C  
ATOM    858  HB2 GLU A  56      22.920 -21.334 -88.677  1.00 18.87           H  
ATOM    859  HB3 GLU A  56      24.096 -20.138 -89.122  1.00 18.87           H  
ATOM    860  O   GLU A  56      25.451 -21.763 -86.348  1.00 18.87           O  
ATOM    861  CG  GLU A  56      23.535 -21.441 -90.743  1.00 18.87           C  
ATOM    862  HG2 GLU A  56      23.291 -22.495 -90.870  1.00 18.87           H  
ATOM    863  HG3 GLU A  56      24.433 -21.245 -91.329  1.00 18.87           H  
ATOM    864  CD  GLU A  56      22.373 -20.587 -91.291  1.00 18.87           C  
ATOM    865  OE1 GLU A  56      21.936 -20.887 -92.427  1.00 18.87           O  
ATOM    866  OE2 GLU A  56      21.878 -19.694 -90.566  1.00 18.87           O  
ATOM    867  N   ASP A  57      26.399 -20.243 -87.598  1.00 18.33           N  
ATOM    868  H   ASP A  57      26.657 -19.910 -86.680  1.00 18.33           H  
ATOM    869  CA  ASP A  57      27.238 -19.641 -88.671  1.00 18.33           C  
ATOM    870  HA  ASP A  57      27.792 -20.462 -89.126  1.00 18.33           H  
ATOM    871  C   ASP A  57      28.372 -18.756 -88.020  1.00 18.33           C  
ATOM    872  CB  ASP A  57      26.414 -19.048 -89.836  1.00 18.33           C  
ATOM    873  HB2 ASP A  57      25.649 -18.369 -89.458  1.00 18.33           H  
ATOM    874  HB3 ASP A  57      25.905 -19.878 -90.326  1.00 18.33           H  
ATOM    875  O   ASP A  57      29.152 -19.359 -87.280  1.00 18.33           O  
ATOM    876  CG  ASP A  57      27.249 -18.392 -90.942  1.00 18.33           C  
ATOM    877  OD1 ASP A  57      28.329 -18.942 -91.246  1.00 18.33           O  
ATOM    878  OD2 ASP A  57      26.819 -17.334 -91.454  1.00 18.33           O  
ATOM    879  N   PRO A  58      28.578 -17.413 -88.165  1.00 20.61           N  
ATOM    880  CA  PRO A  58      29.943 -16.940 -88.487  1.00 20.61           C  
ATOM    881  HA  PRO A  58      30.599 -17.785 -88.700  1.00 20.61           H  
ATOM    882  C   PRO A  58      30.685 -15.995 -87.506  1.00 20.61           C  
ATOM    883  CB  PRO A  58      29.715 -16.154 -89.783  1.00 20.61           C  
ATOM    884  HB2 PRO A  58      29.592 -16.841 -90.620  1.00 20.61           H  
ATOM    885  HB3 PRO A  58      30.525 -15.458 -90.002  1.00 20.61           H  
ATOM    886  O   PRO A  58      31.883 -15.784 -87.679  1.00 20.61           O  
ATOM    887  CG  PRO A  58      28.399 -15.422 -89.505  1.00 20.61           C  
ATOM    888  HG2 PRO A  58      27.839 -15.250 -90.425  1.00 20.61           H  
ATOM    889  HG3 PRO A  58      28.600 -14.468 -89.017  1.00 20.61           H  
ATOM    890  CD  PRO A  58      27.647 -16.346 -88.537  1.00 20.61           C  
ATOM    891  HD2 PRO A  58      26.728 -16.703 -89.003  1.00 20.61           H  
ATOM    892  HD3 PRO A  58      27.367 -15.784 -87.646  1.00 20.61           H  
ATOM    893  N   GLY A  59      29.979 -15.290 -86.610  1.00 17.90           N  
ATOM    894  H   GLY A  59      29.050 -15.640 -86.428  1.00 17.90           H  
ATOM    895  CA  GLY A  59      30.199 -13.840 -86.374  1.00 17.90           C  
ATOM    896  HA2 GLY A  59      30.240 -13.372 -87.358  1.00 17.90           H  
ATOM    897  HA3 GLY A  59      29.320 -13.447 -85.865  1.00 17.90           H  
ATOM    898  C   GLY A  59      31.444 -13.338 -85.589  1.00 17.90           C  
ATOM    899  O   GLY A  59      32.133 -14.132 -84.955  1.00 17.90           O  
ATOM    900  N   PRO A  60      31.734 -12.005 -85.603  1.00 20.15           N  
ATOM    901  CA  PRO A  60      33.136 -11.544 -85.637  1.00 20.15           C  
ATOM    902  HA  PRO A  60      33.801 -12.407 -85.673  1.00 20.15           H  
ATOM    903  C   PRO A  60      33.703 -10.607 -84.532  1.00 20.15           C  
ATOM    904  CB  PRO A  60      33.235 -10.815 -86.990  1.00 20.15           C  
ATOM    905  HB2 PRO A  60      33.874  -9.933 -86.930  1.00 20.15           H  
ATOM    906  HB3 PRO A  60      33.636 -11.498 -87.738  1.00 20.15           H  
ATOM    907  O   PRO A  60      34.915 -10.628 -84.339  1.00 20.15           O  
ATOM    908  CG  PRO A  60      31.803 -10.423 -87.380  1.00 20.15           C  
ATOM    909  HG2 PRO A  60      31.696  -9.341 -87.459  1.00 20.15           H  
ATOM    910  HG3 PRO A  60      31.536 -10.900 -88.323  1.00 20.15           H  
ATOM    911  CD  PRO A  60      30.933 -10.973 -86.253  1.00 20.15           C  
ATOM    912  HD2 PRO A  60      29.985 -11.336 -86.650  1.00 20.15           H  
ATOM    913  HD3 PRO A  60      30.725 -10.180 -85.534  1.00 20.15           H  
ATOM    914  N   ASP A  61      32.924  -9.710 -83.908  1.00 18.70           N  
ATOM    915  H   ASP A  61      31.926  -9.860 -83.953  1.00 18.70           H  
ATOM    916  CA  ASP A  61      33.343  -8.280 -83.877  1.00 18.70           C  
ATOM    917  HA  ASP A  61      34.224  -8.213 -84.515  1.00 18.70           H  
ATOM    918  C   ASP A  61      33.803  -7.624 -82.530  1.00 18.70           C  
ATOM    919  CB  ASP A  61      32.226  -7.480 -84.581  1.00 18.70           C  
ATOM    920  HB2 ASP A  61      31.472  -7.199 -83.846  1.00 18.70           H  
ATOM    921  HB3 ASP A  61      31.739  -8.110 -85.326  1.00 18.70           H  
ATOM    922  O   ASP A  61      33.834  -8.253 -81.475  1.00 18.70           O  
ATOM    923  CG  ASP A  61      32.730  -6.239 -85.321  1.00 18.70           C  
ATOM    924  OD1 ASP A  61      33.868  -6.294 -85.832  1.00 18.70           O  
ATOM    925  OD2 ASP A  61      31.963  -5.256 -85.360  1.00 18.70           O  
ATOM    926  N   GLU A  62      34.191  -6.334 -82.587  1.00 18.94           N  
ATOM    927  H   GLU A  62      34.046  -5.900 -83.488  1.00 18.94           H  
ATOM    928  CA  GLU A  62      35.244  -5.658 -81.785  1.00 18.94           C  
ATOM    929  HA  GLU A  62      36.186  -6.172 -81.977  1.00 18.94           H  
ATOM    930  C   GLU A  62      35.141  -5.491 -80.239  1.00 18.94           C  
ATOM    931  CB  GLU A  62      35.387  -4.203 -82.289  1.00 18.94           C  
ATOM    932  HB2 GLU A  62      36.193  -3.738 -81.722  1.00 18.94           H  
ATOM    933  HB3 GLU A  62      34.460  -3.687 -82.039  1.00 18.94           H  
ATOM    934  O   GLU A  62      36.138  -5.668 -79.539  1.00 18.94           O  
ATOM    935  CG  GLU A  62      35.657  -3.902 -83.765  1.00 18.94           C  
ATOM    936  HG2 GLU A  62      36.554  -4.436 -84.077  1.00 18.94           H  
ATOM    937  HG3 GLU A  62      34.812  -4.240 -84.365  1.00 18.94           H  
ATOM    938  CD  GLU A  62      35.842  -2.379 -83.947  1.00 18.94           C  
ATOM    939  OE1 GLU A  62      36.807  -1.979 -84.640  1.00 18.94           O  
ATOM    940  OE2 GLU A  62      35.074  -1.600 -83.324  1.00 18.94           O  
ATOM    941  N   ALA A  63      34.072  -4.859 -79.728  1.00 18.12           N  
ATOM    942  H   ALA A  63      33.237  -4.966 -80.287  1.00 18.12           H  
ATOM    943  CA  ALA A  63      34.262  -3.492 -79.181  1.00 18.12           C  
ATOM    944  HA  ALA A  63      35.026  -3.051 -79.822  1.00 18.12           H  
ATOM    945  C   ALA A  63      34.771  -3.308 -77.710  1.00 18.12           C  
ATOM    946  CB  ALA A  63      32.980  -2.693 -79.450  1.00 18.12           C  
ATOM    947  HB1 ALA A  63      32.733  -2.741 -80.510  1.00 18.12           H  
ATOM    948  HB2 ALA A  63      33.124  -1.648 -79.174  1.00 18.12           H  
ATOM    949  HB3 ALA A  63      32.159  -3.114 -78.869  1.00 18.12           H  
ATOM    950  O   ALA A  63      34.418  -4.080 -76.820  1.00 18.12           O  
ATOM    951  N   PRO A  64      35.507  -2.208 -77.384  1.00 20.31           N  
ATOM    952  CA  PRO A  64      36.450  -2.169 -76.246  1.00 20.31           C  
ATOM    953  HA  PRO A  64      36.654  -3.180 -75.893  1.00 20.31           H  
ATOM    954  C   PRO A  64      36.032  -1.308 -75.023  1.00 20.31           C  
ATOM    955  CB  PRO A  64      37.717  -1.594 -76.898  1.00 20.31           C  
ATOM    956  HB2 PRO A  64      38.459  -1.236 -76.184  1.00 20.31           H  
ATOM    957  HB3 PRO A  64      38.166  -2.343 -77.549  1.00 20.31           H  
ATOM    958  O   PRO A  64      36.893  -0.729 -74.359  1.00 20.31           O  
ATOM    959  CG  PRO A  64      37.127  -0.462 -77.740  1.00 20.31           C  
ATOM    960  HG2 PRO A  64      36.869   0.387 -77.108  1.00 20.31           H  
ATOM    961  HG3 PRO A  64      37.807  -0.159 -78.536  1.00 20.31           H  
ATOM    962  CD  PRO A  64      35.861  -1.114 -78.297  1.00 20.31           C  
ATOM    963  HD2 PRO A  64      35.056  -0.383 -78.366  1.00 20.31           H  
ATOM    964  HD3 PRO A  64      36.104  -1.492 -79.290  1.00 20.31           H  
ATOM    965  N   ARG A  65      34.735  -1.054 -74.793  1.00 18.52           N  
ATOM    966  H   ARG A  65      34.060  -1.638 -75.267  1.00 18.52           H  
ATOM    967  CA  ARG A  65      34.292   0.178 -74.091  1.00 18.52           C  
ATOM    968  HA  ARG A  65      34.893   0.976 -74.529  1.00 18.52           H  
ATOM    969  C   ARG A  65      34.645   0.305 -72.590  1.00 18.52           C  
ATOM    970  CB  ARG A  65      32.824   0.505 -74.408  1.00 18.52           C  
ATOM    971  HB2 ARG A  65      32.195  -0.363 -74.209  1.00 18.52           H  
ATOM    972  HB3 ARG A  65      32.493   1.319 -73.764  1.00 18.52           H  
ATOM    973  O   ARG A  65      34.993  -0.647 -71.904  1.00 18.52           O  
ATOM    974  CG  ARG A  65      32.673   0.950 -75.873  1.00 18.52           C  
ATOM    975  HG2 ARG A  65      32.735   0.078 -76.524  1.00 18.52           H  
ATOM    976  HG3 ARG A  65      33.475   1.640 -76.133  1.00 18.52           H  
ATOM    977  CD  ARG A  65      31.337   1.667 -76.089  1.00 18.52           C  
ATOM    978  HD2 ARG A  65      30.527   0.995 -75.805  1.00 18.52           H  
ATOM    979  HD3 ARG A  65      31.308   2.544 -75.443  1.00 18.52           H  
ATOM    980  NE  ARG A  65      31.166   2.069 -77.498  1.00 18.52           N  
ATOM    981  HE  ARG A  65      31.717   1.567 -78.180  1.00 18.52           H  
ATOM    982  NH1 ARG A  65      29.549   3.674 -77.183  1.00 18.52           N  
ATOM    983 HH11 ARG A  65      28.909   4.356 -77.564  1.00 18.52           H  
ATOM    984 HH12 ARG A  65      29.593   3.514 -76.187  1.00 18.52           H  
ATOM    985  NH2 ARG A  65      30.230   3.175 -79.250  1.00 18.52           N  
ATOM    986 HH21 ARG A  65      29.579   3.854 -79.619  1.00 18.52           H  
ATOM    987 HH22 ARG A  65      30.796   2.636 -79.890  1.00 18.52           H  
ATOM    988  CZ  ARG A  65      30.320   2.970 -77.967  1.00 18.52           C  
ATOM    989  N   MET A  66      34.607   1.565 -72.139  1.00 17.69           N  
ATOM    990  H   MET A  66      34.163   2.239 -72.745  1.00 17.69           H  
ATOM    991  CA  MET A  66      35.456   2.130 -71.080  1.00 17.69           C  
ATOM    992  HA  MET A  66      36.450   1.716 -71.248  1.00 17.69           H  
ATOM    993  C   MET A  66      35.105   1.778 -69.617  1.00 17.69           C  
ATOM    994  CB  MET A  66      35.524   3.660 -71.273  1.00 17.69           C  
ATOM    995  HB2 MET A  66      35.730   4.146 -70.320  1.00 17.69           H  
ATOM    996  HB3 MET A  66      34.569   4.046 -71.628  1.00 17.69           H  
ATOM    997  O   MET A  66      33.961   1.445 -69.310  1.00 17.69           O  
ATOM    998  CG  MET A  66      36.643   4.037 -72.253  1.00 17.69           C  
ATOM    999  HG2 MET A  66      36.314   3.846 -73.274  1.00 17.69           H  
ATOM   1000  HG3 MET A  66      37.506   3.401 -72.056  1.00 17.69           H  
ATOM   1001  SD  MET A  66      37.227   5.746 -72.115  1.00 17.69           S  
ATOM   1002  CE  MET A  66      35.831   6.669 -72.807  1.00 17.69           C  
ATOM   1003  HE1 MET A  66      34.940   6.499 -72.203  1.00 17.69           H  
ATOM   1004  HE2 MET A  66      35.650   6.348 -73.833  1.00 17.69           H  
ATOM   1005  HE3 MET A  66      36.069   7.732 -72.799  1.00 17.69           H  
ATOM   1006  N   PRO A  67      36.089   1.899 -68.694  1.00 20.30           N  
ATOM   1007  CA  PRO A  67      35.977   1.461 -67.302  1.00 20.30           C  
ATOM   1008  HA  PRO A  67      35.424   0.524 -67.248  1.00 20.30           H  
ATOM   1009  C   PRO A  67      35.253   2.501 -66.434  1.00 20.30           C  
ATOM   1010  CB  PRO A  67      37.428   1.217 -66.863  1.00 20.30           C  
ATOM   1011  HB2 PRO A  67      37.753   0.238 -67.217  1.00 20.30           H  
ATOM   1012  HB3 PRO A  67      37.562   1.286 -65.784  1.00 20.30           H  
ATOM   1013  O   PRO A  67      35.879   3.223 -65.659  1.00 20.30           O  
ATOM   1014  CG  PRO A  67      38.193   2.307 -67.611  1.00 20.30           C  
ATOM   1015  HG2 PRO A  67      39.245   2.049 -67.738  1.00 20.30           H  
ATOM   1016  HG3 PRO A  67      38.093   3.263 -67.097  1.00 20.30           H  
ATOM   1017  CD  PRO A  67      37.458   2.353 -68.948  1.00 20.30           C  
ATOM   1018  HD2 PRO A  67      37.945   1.669 -69.643  1.00 20.30           H  
ATOM   1019  HD3 PRO A  67      37.490   3.370 -69.340  1.00 20.30           H  
ATOM   1020  N   GLU A  68      33.933   2.605 -66.585  1.00 19.00           N  
ATOM   1021  H   GLU A  68      33.489   2.024 -67.283  1.00 19.00           H  
ATOM   1022  CA  GLU A  68      33.106   3.592 -65.883  1.00 19.00           C  
ATOM   1023  HA  GLU A  68      33.411   4.580 -66.228  1.00 19.00           H  
ATOM   1024  C   GLU A  68      33.323   3.584 -64.355  1.00 19.00           C  
ATOM   1025  CB  GLU A  68      31.630   3.401 -66.264  1.00 19.00           C  
ATOM   1026  HB2 GLU A  68      31.389   2.341 -66.340  1.00 19.00           H  
ATOM   1027  HB3 GLU A  68      31.022   3.819 -65.462  1.00 19.00           H  
ATOM   1028  O   GLU A  68      32.931   2.663 -63.637  1.00 19.00           O  
ATOM   1029  CG  GLU A  68      31.307   4.116 -67.589  1.00 19.00           C  
ATOM   1030  HG2 GLU A  68      31.655   3.503 -68.420  1.00 19.00           H  
ATOM   1031  HG3 GLU A  68      31.852   5.059 -67.629  1.00 19.00           H  
ATOM   1032  CD  GLU A  68      29.810   4.413 -67.742  1.00 19.00           C  
ATOM   1033  OE1 GLU A  68      29.464   5.616 -67.691  1.00 19.00           O  
ATOM   1034  OE2 GLU A  68      29.023   3.451 -67.869  1.00 19.00           O  
ATOM   1035  N   ALA A  69      34.007   4.625 -63.868  1.00 19.77           N  
ATOM   1036  H   ALA A  69      34.341   5.314 -64.527  1.00 19.77           H  
ATOM   1037  CA  ALA A  69      34.597   4.647 -62.536  1.00 19.77           C  
ATOM   1038  HA  ALA A  69      35.142   3.712 -62.406  1.00 19.77           H  
ATOM   1039  C   ALA A  69      33.540   4.741 -61.426  1.00 19.77           C  
ATOM   1040  CB  ALA A  69      35.612   5.794 -62.466  1.00 19.77           C  
ATOM   1041  HB1 ALA A  69      36.368   5.666 -63.240  1.00 19.77           H  
ATOM   1042  HB2 ALA A  69      36.099   5.794 -61.491  1.00 19.77           H  
ATOM   1043  HB3 ALA A  69      35.105   6.749 -62.608  1.00 19.77           H  
ATOM   1044  O   ALA A  69      32.661   5.600 -61.465  1.00 19.77           O  
ATOM   1045  N   ALA A  70      33.671   3.880 -60.411  1.00 22.18           N  
ATOM   1046  H   ALA A  70      34.423   3.208 -60.462  1.00 22.18           H  
ATOM   1047  CA  ALA A  70      32.734   3.759 -59.295  1.00 22.18           C  
ATOM   1048  HA  ALA A  70      31.768   3.450 -59.695  1.00 22.18           H  
ATOM   1049  C   ALA A  70      32.576   5.088 -58.518  1.00 22.18           C  
ATOM   1050  CB  ALA A  70      33.230   2.626 -58.384  1.00 22.18           C  
ATOM   1051  HB1 ALA A  70      32.538   2.502 -57.552  1.00 22.18           H  
ATOM   1052  HB2 ALA A  70      34.218   2.867 -57.991  1.00 22.18           H  
ATOM   1053  HB3 ALA A  70      33.280   1.694 -58.946  1.00 22.18           H  
ATOM   1054  O   ALA A  70      33.520   5.500 -57.834  1.00 22.18           O  
ATOM   1055  N   PRO A  71      31.406   5.760 -58.575  1.00 22.39           N  
ATOM   1056  CA  PRO A  71      31.222   7.045 -57.907  1.00 22.39           C  
ATOM   1057  HA  PRO A  71      32.024   7.701 -58.246  1.00 22.39           H  
ATOM   1058  C   PRO A  71      31.261   6.902 -56.374  1.00 22.39           C  
ATOM   1059  CB  PRO A  71      29.887   7.606 -58.410  1.00 22.39           C  
ATOM   1060  HB2 PRO A  71      29.087   7.353 -57.714  1.00 22.39           H  
ATOM   1061  HB3 PRO A  71      29.933   8.684 -58.561  1.00 22.39           H  
ATOM   1062  O   PRO A  71      30.734   5.924 -55.833  1.00 22.39           O  
ATOM   1063  CG  PRO A  71      29.661   6.864 -59.726  1.00 22.39           C  
ATOM   1064  HG2 PRO A  71      30.218   7.344 -60.529  1.00 22.39           H  
ATOM   1065  HG3 PRO A  71      28.601   6.798 -59.970  1.00 22.39           H  
ATOM   1066  CD  PRO A  71      30.257   5.492 -59.430  1.00 22.39           C  
ATOM   1067  HD2 PRO A  71      29.535   4.883 -58.885  1.00 22.39           H  
ATOM   1068  HD3 PRO A  71      30.525   5.004 -60.367  1.00 22.39           H  
ATOM   1069  N   PRO A  72      31.863   7.859 -55.641  1.00 21.88           N  
ATOM   1070  CA  PRO A  72      32.044   7.745 -54.197  1.00 21.88           C  
ATOM   1071  HA  PRO A  72      32.530   6.795 -53.972  1.00 21.88           H  
ATOM   1072  C   PRO A  72      30.703   7.804 -53.452  1.00 21.88           C  
ATOM   1073  CB  PRO A  72      32.991   8.886 -53.811  1.00 21.88           C  
ATOM   1074  HB2 PRO A  72      32.781   9.279 -52.817  1.00 21.88           H  
ATOM   1075  HB3 PRO A  72      34.021   8.535 -53.870  1.00 21.88           H  
ATOM   1076  O   PRO A  72      29.965   8.786 -53.533  1.00 21.88           O  
ATOM   1077  CG  PRO A  72      32.751   9.933 -54.899  1.00 21.88           C  
ATOM   1078  HG2 PRO A  72      31.870  10.525 -54.652  1.00 21.88           H  
ATOM   1079  HG3 PRO A  72      33.619  10.578 -55.041  1.00 21.88           H  
ATOM   1080  CD  PRO A  72      32.468   9.085 -56.137  1.00 21.88           C  
ATOM   1081  HD2 PRO A  72      33.403   8.846 -56.644  1.00 21.88           H  
ATOM   1082  HD3 PRO A  72      31.797   9.616 -56.812  1.00 21.88           H  
ATOM   1083  N   VAL A  73      30.402   6.749 -52.690  1.00 22.72           N  
ATOM   1084  H   VAL A  73      31.035   5.962 -52.708  1.00 22.72           H  
ATOM   1085  CA  VAL A  73      29.144   6.613 -51.941  1.00 22.72           C  
ATOM   1086  HA  VAL A  73      28.325   6.785 -52.639  1.00 22.72           H  
ATOM   1087  C   VAL A  73      29.071   7.674 -50.836  1.00 22.72           C  
ATOM   1088  CB  VAL A  73      28.981   5.191 -51.366  1.00 22.72           C  
ATOM   1089  HB  VAL A  73      29.733   5.021 -50.595  1.00 22.72           H  
ATOM   1090  O   VAL A  73      29.882   7.676 -49.909  1.00 22.72           O  
ATOM   1091  CG1 VAL A  73      27.589   5.005 -50.746  1.00 22.72           C  
ATOM   1092 HG11 VAL A  73      26.817   5.164 -51.499  1.00 22.72           H  
ATOM   1093 HG12 VAL A  73      27.444   5.710 -49.927  1.00 22.72           H  
ATOM   1094 HG13 VAL A  73      27.495   3.996 -50.345  1.00 22.72           H  
ATOM   1095  CG2 VAL A  73      29.152   4.112 -52.447  1.00 22.72           C  
ATOM   1096 HG21 VAL A  73      30.171   4.116 -52.835  1.00 22.72           H  
ATOM   1097 HG22 VAL A  73      28.955   3.126 -52.026  1.00 22.72           H  
ATOM   1098 HG23 VAL A  73      28.462   4.295 -53.270  1.00 22.72           H  
ATOM   1099  N   ALA A  74      28.102   8.585 -50.943  1.00 21.36           N  
ATOM   1100  H   ALA A  74      27.506   8.551 -51.757  1.00 21.36           H  
ATOM   1101  CA  ALA A  74      27.982   9.740 -50.055  1.00 21.36           C  
ATOM   1102  HA  ALA A  74      28.927  10.279 -50.119  1.00 21.36           H  
ATOM   1103  C   ALA A  74      27.740   9.339 -48.577  1.00 21.36           C  
ATOM   1104  CB  ALA A  74      26.880  10.661 -50.594  1.00 21.36           C  
ATOM   1105  HB1 ALA A  74      26.808  11.555 -49.975  1.00 21.36           H  
ATOM   1106  HB2 ALA A  74      25.922  10.141 -50.576  1.00 21.36           H  
ATOM   1107  HB3 ALA A  74      27.111  10.956 -51.617  1.00 21.36           H  
ATOM   1108  O   ALA A  74      27.007   8.382 -48.308  1.00 21.36           O  
ATOM   1109  N   PRO A  75      28.329  10.060 -47.601  1.00 22.83           N  
ATOM   1110  CA  PRO A  75      28.293   9.672 -46.192  1.00 22.83           C  
ATOM   1111  HA  PRO A  75      28.628   8.639 -46.103  1.00 22.83           H  
ATOM   1112  C   PRO A  75      26.886   9.785 -45.587  1.00 22.83           C  
ATOM   1113  CB  PRO A  75      29.306  10.582 -45.488  1.00 22.83           C  
ATOM   1114  HB2 PRO A  75      29.013  10.815 -44.464  1.00 22.83           H  
ATOM   1115  HB3 PRO A  75      30.288  10.110 -45.503  1.00 22.83           H  
ATOM   1116  O   PRO A  75      26.194  10.789 -45.754  1.00 22.83           O  
ATOM   1117  CG  PRO A  75      29.329  11.831 -46.369  1.00 22.83           C  
ATOM   1118  HG2 PRO A  75      28.484  12.473 -46.119  1.00 22.83           H  
ATOM   1119  HG3 PRO A  75      30.268  12.376 -46.280  1.00 22.83           H  
ATOM   1120  CD  PRO A  75      29.138  11.258 -47.772  1.00 22.83           C  
ATOM   1121  HD2 PRO A  75      30.106  10.983 -48.193  1.00 22.83           H  
ATOM   1122  HD3 PRO A  75      28.642  11.989 -48.410  1.00 22.83           H  
ATOM   1123  N   ALA A  76      26.479   8.757 -44.837  1.00 24.18           N  
ATOM   1124  H   ALA A  76      27.091   7.959 -44.740  1.00 24.18           H  
ATOM   1125  CA  ALA A  76      25.154   8.690 -44.227  1.00 24.18           C  
ATOM   1126  HA  ALA A  76      24.434   8.845 -45.030  1.00 24.18           H  
ATOM   1127  C   ALA A  76      24.953   9.778 -43.142  1.00 24.18           C  
ATOM   1128  CB  ALA A  76      24.936   7.278 -43.669  1.00 24.18           C  
ATOM   1129  HB1 ALA A  76      25.048   6.544 -44.467  1.00 24.18           H  
ATOM   1130  HB2 ALA A  76      25.662   7.075 -42.882  1.00 24.18           H  
ATOM   1131  HB3 ALA A  76      23.931   7.201 -43.254  1.00 24.18           H  
ATOM   1132  O   ALA A  76      25.829   9.958 -42.289  1.00 24.18           O  
ATOM   1133  N   PRO A  77      23.809  10.493 -43.132  1.00 24.82           N  
ATOM   1134  CA  PRO A  77      23.561  11.592 -42.201  1.00 24.82           C  
ATOM   1135  HA  PRO A  77      24.411  12.273 -42.226  1.00 24.82           H  
ATOM   1136  C   PRO A  77      23.369  11.119 -40.751  1.00 24.82           C  
ATOM   1137  CB  PRO A  77      22.330  12.323 -42.746  1.00 24.82           C  
ATOM   1138  HB2 PRO A  77      21.725  12.767 -41.956  1.00 24.82           H  
ATOM   1139  HB3 PRO A  77      22.647  13.086 -43.457  1.00 24.82           H  
ATOM   1140  O   PRO A  77      22.914  10.005 -40.483  1.00 24.82           O  
ATOM   1141  CG  PRO A  77      21.572  11.223 -43.489  1.00 24.82           C  
ATOM   1142  HG2 PRO A  77      20.988  10.637 -42.780  1.00 24.82           H  
ATOM   1143  HG3 PRO A  77      20.932  11.629 -44.273  1.00 24.82           H  
ATOM   1144  CD  PRO A  77      22.696  10.364 -44.063  1.00 24.82           C  
ATOM   1145  HD2 PRO A  77      22.995  10.750 -45.037  1.00 24.82           H  
ATOM   1146  HD3 PRO A  77      22.367   9.328 -44.150  1.00 24.82           H  
ATOM   1147  N   ALA A  78      23.698  11.996 -39.798  1.00 22.71           N  
ATOM   1148  H   ALA A  78      24.033  12.906 -40.079  1.00 22.71           H  
ATOM   1149  CA  ALA A  78      23.668  11.686 -38.370  1.00 22.71           C  
ATOM   1150  HA  ALA A  78      24.282  10.800 -38.213  1.00 22.71           H  
ATOM   1151  C   ALA A  78      22.247  11.375 -37.859  1.00 22.71           C  
ATOM   1152  CB  ALA A  78      24.309  12.847 -37.600  1.00 22.71           C  
ATOM   1153  HB1 ALA A  78      25.328  13.008 -37.951  1.00 22.71           H  
ATOM   1154  HB2 ALA A  78      24.332  12.612 -36.536  1.00 22.71           H  
ATOM   1155  HB3 ALA A  78      23.726  13.757 -37.749  1.00 22.71           H  
ATOM   1156  O   ALA A  78      21.308  12.142 -38.077  1.00 22.71           O  
ATOM   1157  N   ALA A  79      22.102  10.260 -37.138  1.00 24.78           N  
ATOM   1158  H   ALA A  79      22.907   9.666 -36.999  1.00 24.78           H  
ATOM   1159  CA  ALA A  79      20.813   9.808 -36.621  1.00 24.78           C  
ATOM   1160  HA  ALA A  79      20.129   9.779 -37.469  1.00 24.78           H  
ATOM   1161  C   ALA A  79      20.246  10.766 -35.544  1.00 24.78           C  
ATOM   1162  CB  ALA A  79      20.966   8.377 -36.090  1.00 24.78           C  
ATOM   1163  HB1 ALA A  79      21.328   7.724 -36.885  1.00 24.78           H  
ATOM   1164  HB2 ALA A  79      21.669   8.363 -35.258  1.00 24.78           H  
ATOM   1165  HB3 ALA A  79      19.999   8.011 -35.744  1.00 24.78           H  
ATOM   1166  O   ALA A  79      20.990  11.188 -34.652  1.00 24.78           O  
ATOM   1167  N   PRO A  80      18.938  11.091 -35.580  1.00 23.71           N  
ATOM   1168  CA  PRO A  80      18.318  12.005 -34.623  1.00 23.71           C  
ATOM   1169  HA  PRO A  80      18.877  12.941 -34.608  1.00 23.71           H  
ATOM   1170  C   PRO A  80      18.299  11.426 -33.202  1.00 23.71           C  
ATOM   1171  CB  PRO A  80      16.909  12.276 -35.162  1.00 23.71           C  
ATOM   1172  HB2 PRO A  80      16.186  12.449 -34.365  1.00 23.71           H  
ATOM   1173  HB3 PRO A  80      16.938  13.128 -35.840  1.00 23.71           H  
ATOM   1174  O   PRO A  80      18.190  10.215 -32.996  1.00 23.71           O  
ATOM   1175  CG  PRO A  80      16.589  11.008 -35.954  1.00 23.71           C  
ATOM   1176  HG2 PRO A  80      15.851  11.192 -36.734  1.00 23.71           H  
ATOM   1177  HG3 PRO A  80      16.247  10.228 -35.275  1.00 23.71           H  
ATOM   1178  CD  PRO A  80      17.947  10.621 -36.538  1.00 23.71           C  
ATOM   1179  HD2 PRO A  80      17.999   9.541 -36.671  1.00 23.71           H  
ATOM   1180  HD3 PRO A  80      18.097  11.128 -37.491  1.00 23.71           H  
ATOM   1181  N   THR A  81      18.380  12.302 -32.199  1.00 24.85           N  
ATOM   1182  H   THR A  81      18.396  13.292 -32.397  1.00 24.85           H  
ATOM   1183  CA  THR A  81      18.423  11.898 -30.789  1.00 24.85           C  
ATOM   1184  HA  THR A  81      19.226  11.166 -30.700  1.00 24.85           H  
ATOM   1185  C   THR A  81      17.105  11.244 -30.348  1.00 24.85           C  
ATOM   1186  CB  THR A  81      18.769  13.081 -29.870  1.00 24.85           C  
ATOM   1187  HB  THR A  81      18.485  12.838 -28.846  1.00 24.85           H  
ATOM   1188  O   THR A  81      16.034  11.822 -30.548  1.00 24.85           O  
ATOM   1189  CG2 THR A  81      20.265  13.388 -29.904  1.00 24.85           C  
ATOM   1190 HG21 THR A  81      20.570  13.642 -30.920  1.00 24.85           H  
ATOM   1191 HG22 THR A  81      20.830  12.518 -29.570  1.00 24.85           H  
ATOM   1192 HG23 THR A  81      20.484  14.228 -29.245  1.00 24.85           H  
ATOM   1193  OG1 THR A  81      18.117  14.264 -30.273  1.00 24.85           O  
ATOM   1194  HG1 THR A  81      17.847  14.747 -29.489  1.00 24.85           H  
ATOM   1195  N   PRO A  82      17.139  10.047 -29.726  1.00 24.67           N  
ATOM   1196  CA  PRO A  82      15.926   9.314 -29.383  1.00 24.67           C  
ATOM   1197  HA  PRO A  82      15.302   9.223 -30.273  1.00 24.67           H  
ATOM   1198  C   PRO A  82      15.124  10.029 -28.290  1.00 24.67           C  
ATOM   1199  CB  PRO A  82      16.387   7.916 -28.959  1.00 24.67           C  
ATOM   1200  HB2 PRO A  82      15.750   7.488 -28.185  1.00 24.67           H  
ATOM   1201  HB3 PRO A  82      16.414   7.264 -29.832  1.00 24.67           H  
ATOM   1202  O   PRO A  82      15.669  10.437 -27.261  1.00 24.67           O  
ATOM   1203  CG  PRO A  82      17.812   8.152 -28.457  1.00 24.67           C  
ATOM   1204  HG2 PRO A  82      17.784   8.507 -27.427  1.00 24.67           H  
ATOM   1205  HG3 PRO A  82      18.424   7.254 -28.539  1.00 24.67           H  
ATOM   1206  CD  PRO A  82      18.316   9.267 -29.371  1.00 24.67           C  
ATOM   1207  HD2 PRO A  82      18.749   8.838 -30.275  1.00 24.67           H  
ATOM   1208  HD3 PRO A  82      19.054   9.874 -28.847  1.00 24.67           H  
ATOM   1209  N   ALA A  83      13.813  10.147 -28.505  1.00 27.39           N  
ATOM   1210  H   ALA A  83      13.439   9.816 -29.384  1.00 27.39           H  
ATOM   1211  CA  ALA A  83      12.889  10.743 -27.547  1.00 27.39           C  
ATOM   1212  HA  ALA A  83      13.236  11.754 -27.333  1.00 27.39           H  
ATOM   1213  C   ALA A  83      12.851   9.964 -26.218  1.00 27.39           C  
ATOM   1214  CB  ALA A  83      11.501  10.839 -28.194  1.00 27.39           C  
ATOM   1215  HB1 ALA A  83      11.559  11.423 -29.112  1.00 27.39           H  
ATOM   1216  HB2 ALA A  83      11.128   9.841 -28.424  1.00 27.39           H  
ATOM   1217  HB3 ALA A  83      10.806  11.327 -27.510  1.00 27.39           H  
ATOM   1218  O   ALA A  83      13.071   8.750 -26.176  1.00 27.39           O  
ATOM   1219  N   ALA A  84      12.540  10.664 -25.122  1.00 30.33           N  
ATOM   1220  H   ALA A  84      12.327  11.647 -25.215  1.00 30.33           H  
ATOM   1221  CA  ALA A  84      12.444  10.051 -23.801  1.00 30.33           C  
ATOM   1222  HA  ALA A  84      13.419   9.620 -23.574  1.00 30.33           H  
ATOM   1223  C   ALA A  84      11.367   8.942 -23.796  1.00 30.33           C  
ATOM   1224  CB  ALA A  84      12.152  11.139 -22.762  1.00 30.33           C  
ATOM   1225  HB1 ALA A  84      12.101  10.692 -21.769  1.00 30.33           H  
ATOM   1226  HB2 ALA A  84      12.943  11.889 -22.776  1.00 30.33           H  
ATOM   1227  HB3 ALA A  84      11.197  11.617 -22.983  1.00 30.33           H  
ATOM   1228  O   ALA A  84      10.218   9.215 -24.154  1.00 30.33           O  
ATOM   1229  N   PRO A  85      11.698   7.697 -23.400  1.00 29.23           N  
ATOM   1230  CA  PRO A  85      10.753   6.592 -23.472  1.00 29.23           C  
ATOM   1231  HA  PRO A  85      10.357   6.526 -24.485  1.00 29.23           H  
ATOM   1232  C   PRO A  85       9.591   6.796 -22.496  1.00 29.23           C  
ATOM   1233  CB  PRO A  85      11.562   5.326 -23.171  1.00 29.23           C  
ATOM   1234  HB2 PRO A  85      10.975   4.578 -22.638  1.00 29.23           H  
ATOM   1235  HB3 PRO A  85      11.947   4.914 -24.104  1.00 29.23           H  
ATOM   1236  O   PRO A  85       9.792   7.126 -21.325  1.00 29.23           O  
ATOM   1237  CG  PRO A  85      12.726   5.844 -22.326  1.00 29.23           C  
ATOM   1238  HG2 PRO A  85      12.410   5.942 -21.287  1.00 29.23           H  
ATOM   1239  HG3 PRO A  85      13.602   5.201 -22.404  1.00 29.23           H  
ATOM   1240  CD  PRO A  85      12.987   7.230 -22.915  1.00 29.23           C  
ATOM   1241  HD2 PRO A  85      13.388   7.893 -22.147  1.00 29.23           H  
ATOM   1242  HD3 PRO A  85      13.680   7.155 -23.753  1.00 29.23           H  
ATOM   1243  N   ALA A  86       8.377   6.542 -22.986  1.00 32.42           N  
ATOM   1244  H   ALA A  86       8.297   6.318 -23.968  1.00 32.42           H  
ATOM   1245  CA  ALA A  86       7.159   6.509 -22.183  1.00 32.42           C  
ATOM   1246  HA  ALA A  86       6.977   7.516 -21.807  1.00 32.42           H  
ATOM   1247  C   ALA A  86       7.298   5.545 -20.980  1.00 32.42           C  
ATOM   1248  CB  ALA A  86       6.004   6.104 -23.112  1.00 32.42           C  
ATOM   1249  HB1 ALA A  86       6.195   5.117 -23.533  1.00 32.42           H  
ATOM   1250  HB2 ALA A  86       5.064   6.069 -22.562  1.00 32.42           H  
ATOM   1251  HB3 ALA A  86       5.908   6.827 -23.922  1.00 32.42           H  
ATOM   1252  O   ALA A  86       8.072   4.581 -21.053  1.00 32.42           O  
ATOM   1253  N   PRO A  87       6.551   5.759 -19.874  1.00 36.27           N  
ATOM   1254  CA  PRO A  87       6.543   4.824 -18.750  1.00 36.27           C  
ATOM   1255  HA  PRO A  87       7.520   4.821 -18.267  1.00 36.27           H  
ATOM   1256  C   PRO A  87       6.218   3.413 -19.248  1.00 36.27           C  
ATOM   1257  CB  PRO A  87       5.488   5.351 -17.770  1.00 36.27           C  
ATOM   1258  HB2 PRO A  87       4.944   4.547 -17.274  1.00 36.27           H  
ATOM   1259  HB3 PRO A  87       5.971   5.991 -17.032  1.00 36.27           H  
ATOM   1260  O   PRO A  87       5.191   3.196 -19.891  1.00 36.27           O  
ATOM   1261  CG  PRO A  87       4.569   6.198 -18.651  1.00 36.27           C  
ATOM   1262  HG2 PRO A  87       3.847   5.558 -19.158  1.00 36.27           H  
ATOM   1263  HG3 PRO A  87       4.063   6.977 -18.081  1.00 36.27           H  
ATOM   1264  CD  PRO A  87       5.539   6.786 -19.672  1.00 36.27           C  
ATOM   1265  HD2 PRO A  87       5.004   7.033 -20.589  1.00 36.27           H  
ATOM   1266  HD3 PRO A  87       6.009   7.682 -19.264  1.00 36.27           H  
ATOM   1267  N   ALA A  88       7.118   2.464 -18.974  1.00 42.58           N  
ATOM   1268  H   ALA A  88       7.953   2.725 -18.469  1.00 42.58           H  
ATOM   1269  CA  ALA A  88       7.023   1.116 -19.518  1.00 42.58           C  
ATOM   1270  HA  ALA A  88       7.089   1.202 -20.602  1.00 42.58           H  
ATOM   1271  C   ALA A  88       5.675   0.477 -19.126  1.00 42.58           C  
ATOM   1272  CB  ALA A  88       8.217   0.289 -19.024  1.00 42.58           C  
ATOM   1273  HB1 ALA A  88       8.197   0.225 -17.936  1.00 42.58           H  
ATOM   1274  HB2 ALA A  88       9.147   0.757 -19.349  1.00 42.58           H  
ATOM   1275  HB3 ALA A  88       8.157  -0.715 -19.443  1.00 42.58           H  
ATOM   1276  O   ALA A  88       5.367   0.432 -17.929  1.00 42.58           O  
ATOM   1277  N   PRO A  89       4.871  -0.009 -20.094  1.00 46.44           N  
ATOM   1278  CA  PRO A  89       3.559  -0.564 -19.798  1.00 46.44           C  
ATOM   1279  HA  PRO A  89       2.945   0.203 -19.327  1.00 46.44           H  
ATOM   1280  C   PRO A  89       3.692  -1.753 -18.845  1.00 46.44           C  
ATOM   1281  CB  PRO A  89       2.938  -0.942 -21.149  1.00 46.44           C  
ATOM   1282  HB2 PRO A  89       2.336  -1.848 -21.088  1.00 46.44           H  
ATOM   1283  HB3 PRO A  89       2.336  -0.111 -21.517  1.00 46.44           H  
ATOM   1284  O   PRO A  89       4.621  -2.560 -18.942  1.00 46.44           O  
ATOM   1285  CG  PRO A  89       4.148  -1.127 -22.063  1.00 46.44           C  
ATOM   1286  HG2 PRO A  89       3.901  -0.935 -23.108  1.00 46.44           H  
ATOM   1287  HG3 PRO A  89       4.550  -2.133 -21.941  1.00 46.44           H  
ATOM   1288  CD  PRO A  89       5.143  -0.101 -21.521  1.00 46.44           C  
ATOM   1289  HD2 PRO A  89       4.961   0.870 -21.983  1.00 46.44           H  
ATOM   1290  HD3 PRO A  89       6.161  -0.434 -21.719  1.00 46.44           H  
ATOM   1291  N   SER A  90       2.762  -1.860 -17.897  1.00 64.08           N  
ATOM   1292  H   SER A  90       2.003  -1.194 -17.872  1.00 64.08           H  
ATOM   1293  CA  SER A  90       2.718  -2.988 -16.970  1.00 64.08           C  
ATOM   1294  HA  SER A  90       3.661  -3.031 -16.425  1.00 64.08           H  
ATOM   1295  C   SER A  90       2.529  -4.292 -17.738  1.00 64.08           C  
ATOM   1296  CB  SER A  90       1.578  -2.812 -15.965  1.00 64.08           C  
ATOM   1297  HB2 SER A  90       1.475  -3.719 -15.369  1.00 64.08           H  
ATOM   1298  HB3 SER A  90       1.811  -1.979 -15.302  1.00 64.08           H  
ATOM   1299  O   SER A  90       1.585  -4.401 -18.519  1.00 64.08           O  
ATOM   1300  OG  SER A  90       0.360  -2.536 -16.627  1.00 64.08           O  
ATOM   1301  HG  SER A  90       0.267  -3.144 -17.364  1.00 64.08           H  
ATOM   1302  N   TRP A  91       3.390  -5.281 -17.485  1.00 81.62           N  
ATOM   1303  H   TRP A  91       4.190  -5.096 -16.897  1.00 81.62           H  
ATOM   1304  CA  TRP A  91       3.269  -6.610 -18.085  1.00 81.62           C  
ATOM   1305  HA  TRP A  91       3.494  -6.510 -19.147  1.00 81.62           H  
ATOM   1306  C   TRP A  91       1.845  -7.168 -17.913  1.00 81.62           C  
ATOM   1307  CB  TRP A  91       4.295  -7.556 -17.450  1.00 81.62           C  
ATOM   1308  HB2 TRP A  91       4.288  -7.433 -16.367  1.00 81.62           H  
ATOM   1309  HB3 TRP A  91       3.996  -8.582 -17.665  1.00 81.62           H  
ATOM   1310  O   TRP A  91       1.364  -7.200 -16.775  1.00 81.62           O  
ATOM   1311  CG  TRP A  91       5.682  -7.377 -17.979  1.00 81.62           C  
ATOM   1312  CD1 TRP A  91       6.728  -6.787 -17.355  1.00 81.62           C  
ATOM   1313  HD1 TRP A  91       6.695  -6.363 -16.362  1.00 81.62           H  
ATOM   1314  CD2 TRP A  91       6.161  -7.741 -19.306  1.00 81.62           C  
ATOM   1315  CE2 TRP A  91       7.516  -7.320 -19.429  1.00 81.62           C  
ATOM   1316  CE3 TRP A  91       5.579  -8.390 -20.416  1.00 81.62           C  
ATOM   1317  HE3 TRP A  91       4.567  -8.761 -20.351  1.00 81.62           H  
ATOM   1318  NE1 TRP A  91       7.823  -6.775 -18.201  1.00 81.62           N  
ATOM   1319  HE1 TRP A  91       8.707  -6.338 -17.983  1.00 81.62           H  
ATOM   1320  CH2 TRP A  91       7.623  -8.109 -21.710  1.00 81.62           C  
ATOM   1321  HH2 TRP A  91       8.163  -8.247 -22.635  1.00 81.62           H  
ATOM   1322  CZ2 TRP A  91       8.247  -7.495 -20.610  1.00 81.62           C  
ATOM   1323  HZ2 TRP A  91       9.270  -7.154 -20.685  1.00 81.62           H  
ATOM   1324  CZ3 TRP A  91       6.302  -8.572 -21.607  1.00 81.62           C  
ATOM   1325  HZ3 TRP A  91       5.841  -9.062 -22.453  1.00 81.62           H  
ATOM   1326  N   PRO A  92       1.176  -7.606 -18.998  1.00 83.48           N  
ATOM   1327  CA  PRO A  92      -0.179  -8.130 -18.920  1.00 83.48           C  
ATOM   1328  HA  PRO A  92      -0.830  -7.367 -18.492  1.00 83.48           H  
ATOM   1329  C   PRO A  92      -0.261  -9.383 -18.045  1.00 83.48           C  
ATOM   1330  CB  PRO A  92      -0.622  -8.398 -20.364  1.00 83.48           C  
ATOM   1331  HB2 PRO A  92      -1.267  -9.273 -20.446  1.00 83.48           H  
ATOM   1332  HB3 PRO A  92      -1.131  -7.519 -20.759  1.00 83.48           H  
ATOM   1333  O   PRO A  92       0.694 -10.154 -17.901  1.00 83.48           O  
ATOM   1334  CG  PRO A  92       0.697  -8.595 -21.106  1.00 83.48           C  
ATOM   1335  HG2 PRO A  92       1.058  -9.612 -20.956  1.00 83.48           H  
ATOM   1336  HG3 PRO A  92       0.607  -8.368 -22.169  1.00 83.48           H  
ATOM   1337  CD  PRO A  92       1.618  -7.614 -20.386  1.00 83.48           C  
ATOM   1338  HD2 PRO A  92       1.501  -6.616 -20.808  1.00 83.48           H  
ATOM   1339  HD3 PRO A  92       2.651  -7.948 -20.485  1.00 83.48           H  
ATOM   1340  N   LEU A  93      -1.443  -9.576 -17.466  1.00 91.62           N  
ATOM   1341  H   LEU A  93      -2.183  -8.928 -17.696  1.00 91.62           H  
ATOM   1342  CA  LEU A  93      -1.826 -10.821 -16.816  1.00 91.62           C  
ATOM   1343  HA  LEU A  93      -0.958 -11.251 -16.316  1.00 91.62           H  
ATOM   1344  C   LEU A  93      -2.292 -11.826 -17.876  1.00 91.62           C  
ATOM   1345  CB  LEU A  93      -2.921 -10.549 -15.769  1.00 91.62           C  
ATOM   1346  HB2 LEU A  93      -3.245 -11.501 -15.349  1.00 91.62           H  
ATOM   1347  HB3 LEU A  93      -3.774 -10.104 -16.282  1.00 91.62           H  
ATOM   1348  O   LEU A  93      -2.898 -11.452 -18.876  1.00 91.62           O  
ATOM   1349  CG  LEU A  93      -2.516  -9.609 -14.619  1.00 91.62           C  
ATOM   1350  HG  LEU A  93      -2.204  -8.647 -15.026  1.00 91.62           H  
ATOM   1351  CD1 LEU A  93      -3.720  -9.369 -13.710  1.00 91.62           C  
ATOM   1352 HD11 LEU A  93      -3.461  -8.643 -12.939  1.00 91.62           H  
ATOM   1353 HD12 LEU A  93      -4.543  -8.966 -14.300  1.00 91.62           H  
ATOM   1354 HD13 LEU A  93      -4.033 -10.301 -13.240  1.00 91.62           H  
ATOM   1355  CD2 LEU A  93      -1.381 -10.174 -13.764  1.00 91.62           C  
ATOM   1356 HD21 LEU A  93      -1.197  -9.514 -12.916  1.00 91.62           H  
ATOM   1357 HD22 LEU A  93      -0.471 -10.227 -14.362  1.00 91.62           H  
ATOM   1358 HD23 LEU A  93      -1.653 -11.165 -13.401  1.00 91.62           H  
ATOM   1359  N   SER A  94      -2.035 -13.102 -17.617  1.00 92.93           N  
ATOM   1360  H   SER A  94      -1.587 -13.309 -16.736  1.00 92.93           H  
ATOM   1361  CA  SER A  94      -2.558 -14.237 -18.376  1.00 92.93           C  
ATOM   1362  HA  SER A  94      -2.428 -14.068 -19.445  1.00 92.93           H  
ATOM   1363  C   SER A  94      -4.040 -14.441 -18.051  1.00 92.93           C  
ATOM   1364  CB  SER A  94      -1.747 -15.457 -17.947  1.00 92.93           C  
ATOM   1365  HB2 SER A  94      -1.884 -15.587 -16.873  1.00 92.93           H  
ATOM   1366  HB3 SER A  94      -0.693 -15.250 -18.129  1.00 92.93           H  
ATOM   1367  O   SER A  94      -4.409 -14.405 -16.874  1.00 92.93           O  
ATOM   1368  OG  SER A  94      -2.085 -16.667 -18.598  1.00 92.93           O  
ATOM   1369  HG  SER A  94      -2.941 -16.978 -18.294  1.00 92.93           H  
ATOM   1370  N   SER A  95      -4.870 -14.721 -19.058  1.00 84.28           N  
ATOM   1371  H   SER A  95      -4.521 -14.715 -20.006  1.00 84.28           H  
ATOM   1372  CA  SER A  95      -6.287 -15.075 -18.878  1.00 84.28           C  
ATOM   1373  HA  SER A  95      -6.788 -14.285 -18.319  1.00 84.28           H  
ATOM   1374  C   SER A  95      -6.446 -16.376 -18.084  1.00 84.28           C  
ATOM   1375  CB  SER A  95      -6.969 -15.208 -20.251  1.00 84.28           C  
ATOM   1376  HB2 SER A  95      -7.021 -14.230 -20.729  1.00 84.28           H  
ATOM   1377  HB3 SER A  95      -7.981 -15.590 -20.119  1.00 84.28           H  
ATOM   1378  O   SER A  95      -7.173 -16.427 -17.087  1.00 84.28           O  
ATOM   1379  OG  SER A  95      -6.230 -16.088 -21.081  1.00 84.28           O  
ATOM   1380  HG  SER A  95      -6.793 -16.381 -21.802  1.00 84.28           H  
ATOM   1381  N   SER A  96      -5.708 -17.409 -18.498  1.00 86.34           N  
ATOM   1382  H   SER A  96      -5.234 -17.302 -19.383  1.00 86.34           H  
ATOM   1383  CA  SER A  96      -5.730 -18.749 -17.917  1.00 86.34           C  
ATOM   1384  HA  SER A  96      -6.618 -18.837 -17.292  1.00 86.34           H  
ATOM   1385  C   SER A  96      -4.517 -19.043 -17.024  1.00 86.34           C  
ATOM   1386  CB  SER A  96      -5.884 -19.784 -19.038  1.00 86.34           C  
ATOM   1387  HB2 SER A  96      -6.655 -19.463 -19.738  1.00 86.34           H  
ATOM   1388  HB3 SER A  96      -6.190 -20.737 -18.607  1.00 86.34           H  
ATOM   1389  O   SER A  96      -3.590 -18.234 -16.868  1.00 86.34           O  
ATOM   1390  OG  SER A  96      -4.669 -19.970 -19.725  1.00 86.34           O  
ATOM   1391  HG  SER A  96      -4.833 -20.722 -20.299  1.00 86.34           H  
ATOM   1392  N   VAL A  97      -4.534 -20.217 -16.390  1.00 90.21           N  
ATOM   1393  H   VAL A  97      -5.272 -20.863 -16.630  1.00 90.21           H  
ATOM   1394  CA  VAL A  97      -3.468 -20.730 -15.521  1.00 90.21           C  
ATOM   1395  HA  VAL A  97      -2.588 -20.094 -15.618  1.00 90.21           H  
ATOM   1396  C   VAL A  97      -3.134 -22.159 -15.966  1.00 90.21           C  
ATOM   1397  CB  VAL A  97      -3.887 -20.700 -14.038  1.00 90.21           C  
ATOM   1398  HB  VAL A  97      -4.792 -21.292 -13.903  1.00 90.21           H  
ATOM   1399  O   VAL A  97      -4.020 -23.012 -15.905  1.00 90.21           O  
ATOM   1400  CG1 VAL A  97      -2.787 -21.271 -13.130  1.00 90.21           C  
ATOM   1401 HG11 VAL A  97      -1.862 -20.707 -13.253  1.00 90.21           H  
ATOM   1402 HG12 VAL A  97      -3.112 -21.228 -12.090  1.00 90.21           H  
ATOM   1403 HG13 VAL A  97      -2.604 -22.317 -13.372  1.00 90.21           H  
ATOM   1404  CG2 VAL A  97      -4.177 -19.264 -13.574  1.00 90.21           C  
ATOM   1405 HG21 VAL A  97      -4.979 -18.832 -14.172  1.00 90.21           H  
ATOM   1406 HG22 VAL A  97      -4.504 -19.268 -12.534  1.00 90.21           H  
ATOM   1407 HG23 VAL A  97      -3.287 -18.644 -13.686  1.00 90.21           H  
ATOM   1408  N   PRO A  98      -1.883 -22.446 -16.375  1.00 92.11           N  
ATOM   1409  CA  PRO A  98      -1.454 -23.791 -16.747  1.00 92.11           C  
ATOM   1410  HA  PRO A  98      -1.972 -24.075 -17.662  1.00 92.11           H  
ATOM   1411  C   PRO A  98      -1.738 -24.821 -15.647  1.00 92.11           C  
ATOM   1412  CB  PRO A  98       0.048 -23.683 -17.034  1.00 92.11           C  
ATOM   1413  HB2 PRO A  98       0.623 -23.854 -16.123  1.00 92.11           H  
ATOM   1414  HB3 PRO A  98       0.362 -24.373 -17.817  1.00 92.11           H  
ATOM   1415  O   PRO A  98      -1.357 -24.621 -14.491  1.00 92.11           O  
ATOM   1416  CG  PRO A  98       0.223 -22.228 -17.461  1.00 92.11           C  
ATOM   1417  HG2 PRO A  98       0.003 -22.127 -18.524  1.00 92.11           H  
ATOM   1418  HG3 PRO A  98       1.221 -21.858 -17.229  1.00 92.11           H  
ATOM   1419  CD  PRO A  98      -0.826 -21.484 -16.645  1.00 92.11           C  
ATOM   1420  HD2 PRO A  98      -0.397 -21.143 -15.703  1.00 92.11           H  
ATOM   1421  HD3 PRO A  98      -1.199 -20.637 -17.220  1.00 92.11           H  
ATOM   1422  N   SER A  99      -2.381 -25.934 -16.011  1.00 91.20           N  
ATOM   1423  H   SER A  99      -2.687 -26.015 -16.970  1.00 91.20           H  
ATOM   1424  CA  SER A  99      -2.691 -27.019 -15.074  1.00 91.20           C  
ATOM   1425  HA  SER A  99      -3.277 -26.604 -14.253  1.00 91.20           H  
ATOM   1426  C   SER A  99      -1.410 -27.627 -14.502  1.00 91.20           C  
ATOM   1427  CB  SER A  99      -3.534 -28.102 -15.761  1.00 91.20           C  
ATOM   1428  HB2 SER A  99      -2.989 -28.500 -16.617  1.00 91.20           H  
ATOM   1429  HB3 SER A  99      -4.461 -27.653 -16.117  1.00 91.20           H  
ATOM   1430  O   SER A  99      -0.537 -28.059 -15.246  1.00 91.20           O  
ATOM   1431  OG  SER A  99      -3.843 -29.159 -14.866  1.00 91.20           O  
ATOM   1432  HG  SER A  99      -4.601 -29.626 -15.225  1.00 91.20           H  
ATOM   1433  N   GLN A 100      -1.315 -27.707 -13.176  1.00 91.02           N  
ATOM   1434  H   GLN A 100      -2.002 -27.189 -12.645  1.00 91.02           H  
ATOM   1435  CA  GLN A 100      -0.226 -28.351 -12.434  1.00 91.02           C  
ATOM   1436  HA  GLN A 100       0.611 -28.463 -13.122  1.00 91.02           H  
ATOM   1437  C   GLN A 100      -0.564 -29.786 -11.970  1.00 91.02           C  
ATOM   1438  CB  GLN A 100       0.273 -27.422 -11.305  1.00 91.02           C  
ATOM   1439  HB2 GLN A 100       0.478 -26.435 -11.719  1.00 91.02           H  
ATOM   1440  HB3 GLN A 100       1.227 -27.822 -10.962  1.00 91.02           H  
ATOM   1441  O   GLN A 100       0.166 -30.362 -11.163  1.00 91.02           O  
ATOM   1442  CG  GLN A 100      -0.629 -27.264 -10.063  1.00 91.02           C  
ATOM   1443  HG2 GLN A 100       0.001 -26.891  -9.255  1.00 91.02           H  
ATOM   1444  HG3 GLN A 100      -1.008 -28.237  -9.748  1.00 91.02           H  
ATOM   1445  CD  GLN A 100      -1.808 -26.297 -10.203  1.00 91.02           C  
ATOM   1446  NE2 GLN A 100      -2.309 -25.749  -9.119  1.00 91.02           N  
ATOM   1447 HE21 GLN A 100      -1.959 -25.994  -8.204  1.00 91.02           H  
ATOM   1448 HE22 GLN A 100      -3.106 -25.153  -9.291  1.00 91.02           H  
ATOM   1449  OE1 GLN A 100      -2.342 -26.024 -11.258  1.00 91.02           O  
ATOM   1450  N   LYS A 101      -1.680 -30.356 -12.455  1.00 89.94           N  
ATOM   1451  H   LYS A 101      -2.204 -29.819 -13.132  1.00 89.94           H  
ATOM   1452  CA  LYS A 101      -2.155 -31.728 -12.176  1.00 89.94           C  
ATOM   1453  HA  LYS A 101      -2.253 -31.863 -11.099  1.00 89.94           H  
ATOM   1454  C   LYS A 101      -1.127 -32.739 -12.708  1.00 89.94           C  
ATOM   1455  CB  LYS A 101      -3.553 -31.874 -12.837  1.00 89.94           C  
ATOM   1456  HB2 LYS A 101      -4.140 -31.005 -12.541  1.00 89.94           H  
ATOM   1457  HB3 LYS A 101      -3.424 -31.814 -13.918  1.00 89.94           H  
ATOM   1458  O   LYS A 101      -0.903 -32.787 -13.918  1.00 89.94           O  
ATOM   1459  CG  LYS A 101      -4.417 -33.124 -12.531  1.00 89.94           C  
ATOM   1460  HG2 LYS A 101      -3.903 -34.022 -12.875  1.00 89.94           H  
ATOM   1461  HG3 LYS A 101      -4.583 -33.194 -11.456  1.00 89.94           H  
ATOM   1462  CD  LYS A 101      -5.784 -32.989 -13.260  1.00 89.94           C  
ATOM   1463  HD2 LYS A 101      -6.247 -32.053 -12.947  1.00 89.94           H  
ATOM   1464  HD3 LYS A 101      -5.588 -32.912 -14.329  1.00 89.94           H  
ATOM   1465  CE  LYS A 101      -6.820 -34.117 -13.049  1.00 89.94           C  
ATOM   1466  HE2 LYS A 101      -6.391 -35.049 -13.416  1.00 89.94           H  
ATOM   1467  HE3 LYS A 101      -7.008 -34.231 -11.981  1.00 89.94           H  
ATOM   1468  NZ  LYS A 101      -8.118 -33.848 -13.760  1.00 89.94           N  
ATOM   1469  HZ1 LYS A 101      -8.791 -34.596 -13.678  1.00 89.94           H  
ATOM   1470  HZ2 LYS A 101      -8.007 -33.687 -14.751  1.00 89.94           H  
ATOM   1471  HZ3 LYS A 101      -8.630 -33.039 -13.438  1.00 89.94           H  
ATOM   1472  N   THR A 102      -0.497 -33.516 -11.818  1.00 93.39           N  
ATOM   1473  H   THR A 102      -0.669 -33.371 -10.833  1.00 93.39           H  
ATOM   1474  CA  THR A 102       0.390 -34.627 -12.210  1.00 93.39           C  
ATOM   1475  HA  THR A 102       1.181 -34.220 -12.840  1.00 93.39           H  
ATOM   1476  C   THR A 102      -0.388 -35.648 -13.037  1.00 93.39           C  
ATOM   1477  CB  THR A 102       1.063 -35.300 -10.996  1.00 93.39           C  
ATOM   1478  HB  THR A 102       0.338 -35.392 -10.188  1.00 93.39           H  
ATOM   1479  O   THR A 102      -1.518 -36.001 -12.702  1.00 93.39           O  
ATOM   1480  CG2 THR A 102       1.668 -36.680 -11.265  1.00 93.39           C  
ATOM   1481 HG21 THR A 102       2.262 -37.000 -10.408  1.00 93.39           H  
ATOM   1482 HG22 THR A 102       2.300 -36.652 -12.153  1.00 93.39           H  
ATOM   1483 HG23 THR A 102       0.873 -37.411 -11.415  1.00 93.39           H  
ATOM   1484  OG1 THR A 102       2.139 -34.499 -10.564  1.00 93.39           O  
ATOM   1485  HG1 THR A 102       2.937 -34.990 -10.775  1.00 93.39           H  
ATOM   1486  N   TYR A 103       0.235 -36.110 -14.115  1.00 94.56           N  
ATOM   1487  H   TYR A 103       1.163 -35.762 -14.310  1.00 94.56           H  
ATOM   1488  CA  TYR A 103      -0.311 -37.049 -15.082  1.00 94.56           C  
ATOM   1489  HA  TYR A 103      -1.017 -37.725 -14.600  1.00 94.56           H  
ATOM   1490  C   TYR A 103       0.850 -37.860 -15.665  1.00 94.56           C  
ATOM   1491  CB  TYR A 103      -1.044 -36.239 -16.164  1.00 94.56           C  
ATOM   1492  HB2 TYR A 103      -1.916 -35.764 -15.714  1.00 94.56           H  
ATOM   1493  HB3 TYR A 103      -0.386 -35.445 -16.514  1.00 94.56           H  
ATOM   1494  O   TYR A 103       1.698 -37.308 -16.358  1.00 94.56           O  
ATOM   1495  CG  TYR A 103      -1.507 -37.044 -17.360  1.00 94.56           C  
ATOM   1496  CD1 TYR A 103      -0.988 -36.760 -18.639  1.00 94.56           C  
ATOM   1497  HD1 TYR A 103      -0.253 -35.980 -18.771  1.00 94.56           H  
ATOM   1498  CD2 TYR A 103      -2.462 -38.066 -17.199  1.00 94.56           C  
ATOM   1499  HD2 TYR A 103      -2.877 -38.280 -16.225  1.00 94.56           H  
ATOM   1500  CE1 TYR A 103      -1.420 -37.493 -19.760  1.00 94.56           C  
ATOM   1501  HE1 TYR A 103      -1.017 -37.281 -20.739  1.00 94.56           H  
ATOM   1502  CE2 TYR A 103      -2.892 -38.805 -18.318  1.00 94.56           C  
ATOM   1503  HE2 TYR A 103      -3.623 -39.594 -18.217  1.00 94.56           H  
ATOM   1504  OH  TYR A 103      -2.794 -39.239 -20.669  1.00 94.56           O  
ATOM   1505  HH  TYR A 103      -2.392 -38.944 -21.489  1.00 94.56           H  
ATOM   1506  CZ  TYR A 103      -2.377 -38.516 -19.600  1.00 94.56           C  
ATOM   1507  N   GLN A 104       0.922 -39.156 -15.363  1.00 94.91           N  
ATOM   1508  H   GLN A 104       0.224 -39.572 -14.764  1.00 94.91           H  
ATOM   1509  CA  GLN A 104       1.976 -40.025 -15.907  1.00 94.91           C  
ATOM   1510  HA  GLN A 104       2.932 -39.502 -15.881  1.00 94.91           H  
ATOM   1511  C   GLN A 104       1.724 -40.392 -17.380  1.00 94.91           C  
ATOM   1512  CB  GLN A 104       2.086 -41.277 -15.025  1.00 94.91           C  
ATOM   1513  HB2 GLN A 104       2.682 -42.026 -15.545  1.00 94.91           H  
ATOM   1514  HB3 GLN A 104       1.092 -41.694 -14.861  1.00 94.91           H  
ATOM   1515  O   GLN A 104       2.675 -40.605 -18.130  1.00 94.91           O  
ATOM   1516  CG  GLN A 104       2.761 -40.973 -13.676  1.00 94.91           C  
ATOM   1517  HG2 GLN A 104       2.226 -40.177 -13.158  1.00 94.91           H  
ATOM   1518  HG3 GLN A 104       3.780 -40.638 -13.866  1.00 94.91           H  
ATOM   1519  CD  GLN A 104       2.832 -42.182 -12.750  1.00 94.91           C  
ATOM   1520  NE2 GLN A 104       3.715 -42.181 -11.777  1.00 94.91           N  
ATOM   1521 HE21 GLN A 104       4.421 -41.460 -11.729  1.00 94.91           H  
ATOM   1522 HE22 GLN A 104       3.761 -43.048 -11.262  1.00 94.91           H  
ATOM   1523  OE1 GLN A 104       2.077 -43.128 -12.844  1.00 94.91           O  
ATOM   1524  N   GLY A 105       0.451 -40.432 -17.791  1.00 95.93           N  
ATOM   1525  H   GLY A 105      -0.277 -40.247 -17.117  1.00 95.93           H  
ATOM   1526  CA  GLY A 105       0.035 -40.851 -19.129  1.00 95.93           C  
ATOM   1527  HA2 GLY A 105      -1.052 -40.822 -19.198  1.00 95.93           H  
ATOM   1528  HA3 GLY A 105       0.444 -40.161 -19.867  1.00 95.93           H  
ATOM   1529  C   GLY A 105       0.478 -42.270 -19.486  1.00 95.93           C  
ATOM   1530  O   GLY A 105       0.908 -43.042 -18.629  1.00 95.93           O  
ATOM   1531  N   SER A 106       0.382 -42.605 -20.771  1.00 96.14           N  
ATOM   1532  H   SER A 106      -0.045 -41.955 -21.416  1.00 96.14           H  
ATOM   1533  CA  SER A 106       0.698 -43.940 -21.304  1.00 96.14           C  
ATOM   1534  HA  SER A 106       0.081 -44.677 -20.789  1.00 96.14           H  
ATOM   1535  C   SER A 106       2.160 -44.365 -21.122  1.00 96.14           C  
ATOM   1536  CB  SER A 106       0.357 -43.990 -22.796  1.00 96.14           C  
ATOM   1537  HB2 SER A 106       1.074 -43.394 -23.361  1.00 96.14           H  
ATOM   1538  HB3 SER A 106       0.414 -45.023 -23.139  1.00 96.14           H  
ATOM   1539  O   SER A 106       2.465 -45.548 -21.219  1.00 96.14           O  
ATOM   1540  OG  SER A 106      -0.947 -43.478 -23.016  1.00 96.14           O  
ATOM   1541  HG  SER A 106      -1.283 -43.872 -23.824  1.00 96.14           H  
ATOM   1542  N   TYR A 107       3.052 -43.409 -20.848  1.00 97.76           N  
ATOM   1543  H   TYR A 107       2.705 -42.464 -20.770  1.00 97.76           H  
ATOM   1544  CA  TYR A 107       4.502 -43.611 -20.763  1.00 97.76           C  
ATOM   1545  HA  TYR A 107       4.737 -44.600 -21.156  1.00 97.76           H  
ATOM   1546  C   TYR A 107       5.040 -43.587 -19.322  1.00 97.76           C  
ATOM   1547  CB  TYR A 107       5.207 -42.595 -21.677  1.00 97.76           C  
ATOM   1548  HB2 TYR A 107       6.276 -42.810 -21.689  1.00 97.76           H  
ATOM   1549  HB3 TYR A 107       5.077 -41.592 -21.269  1.00 97.76           H  
ATOM   1550  O   TYR A 107       6.251 -43.572 -19.128  1.00 97.76           O  
ATOM   1551  CG  TYR A 107       4.696 -42.629 -23.105  1.00 97.76           C  
ATOM   1552  CD1 TYR A 107       5.066 -43.690 -23.953  1.00 97.76           C  
ATOM   1553  HD1 TYR A 107       5.759 -44.443 -23.609  1.00 97.76           H  
ATOM   1554  CD2 TYR A 107       3.786 -41.653 -23.556  1.00 97.76           C  
ATOM   1555  HD2 TYR A 107       3.493 -40.847 -22.900  1.00 97.76           H  
ATOM   1556  CE1 TYR A 107       4.515 -43.790 -25.244  1.00 97.76           C  
ATOM   1557  HE1 TYR A 107       4.795 -44.607 -25.892  1.00 97.76           H  
ATOM   1558  CE2 TYR A 107       3.236 -41.749 -24.849  1.00 97.76           C  
ATOM   1559  HE2 TYR A 107       2.526 -41.011 -25.192  1.00 97.76           H  
ATOM   1560  OH  TYR A 107       3.050 -42.925 -26.934  1.00 97.76           O  
ATOM   1561  HH  TYR A 107       2.438 -42.213 -27.130  1.00 97.76           H  
ATOM   1562  CZ  TYR A 107       3.594 -42.823 -25.692  1.00 97.76           C  
ATOM   1563  N   GLY A 108       4.187 -43.551 -18.289  1.00 97.23           N  
ATOM   1564  H   GLY A 108       3.195 -43.582 -18.476  1.00 97.23           H  
ATOM   1565  CA  GLY A 108       4.649 -43.623 -16.891  1.00 97.23           C  
ATOM   1566  HA2 GLY A 108       5.336 -44.465 -16.814  1.00 97.23           H  
ATOM   1567  HA3 GLY A 108       3.799 -43.822 -16.238  1.00 97.23           H  
ATOM   1568  C   GLY A 108       5.400 -42.380 -16.379  1.00 97.23           C  
ATOM   1569  O   GLY A 108       6.114 -42.441 -15.372  1.00 97.23           O  
ATOM   1570  N   PHE A 109       5.258 -41.247 -17.076  1.00 97.95           N  
ATOM   1571  H   PHE A 109       4.576 -41.253 -17.822  1.00 97.95           H  
ATOM   1572  CA  PHE A 109       6.133 -40.080 -16.975  1.00 97.95           C  
ATOM   1573  HA  PHE A 109       7.129 -40.399 -17.282  1.00 97.95           H  
ATOM   1574  C   PHE A 109       6.236 -39.502 -15.555  1.00 97.95           C  
ATOM   1575  CB  PHE A 109       5.671 -39.004 -17.966  1.00 97.95           C  
ATOM   1576  HB2 PHE A 109       5.731 -39.406 -18.978  1.00 97.95           H  
ATOM   1577  HB3 PHE A 109       4.626 -38.765 -17.767  1.00 97.95           H  
ATOM   1578  O   PHE A 109       5.261 -38.999 -14.984  1.00 97.95           O  
ATOM   1579  CG  PHE A 109       6.493 -37.730 -17.894  1.00 97.95           C  
ATOM   1580  CD1 PHE A 109       5.936 -36.552 -17.358  1.00 97.95           C  
ATOM   1581  HD1 PHE A 109       4.914 -36.561 -17.007  1.00 97.95           H  
ATOM   1582  CD2 PHE A 109       7.830 -37.735 -18.330  1.00 97.95           C  
ATOM   1583  HD2 PHE A 109       8.266 -38.637 -18.733  1.00 97.95           H  
ATOM   1584  CE1 PHE A 109       6.704 -35.375 -17.285  1.00 97.95           C  
ATOM   1585  HE1 PHE A 109       6.270 -34.461 -16.907  1.00 97.95           H  
ATOM   1586  CE2 PHE A 109       8.599 -36.562 -18.251  1.00 97.95           C  
ATOM   1587  HE2 PHE A 109       9.618 -36.570 -18.609  1.00 97.95           H  
ATOM   1588  CZ  PHE A 109       8.037 -35.384 -17.732  1.00 97.95           C  
ATOM   1589  HZ  PHE A 109       8.634 -34.484 -17.690  1.00 97.95           H  
ATOM   1590  N   ARG A 110       7.450 -39.504 -14.998  1.00 97.58           N  
ATOM   1591  H   ARG A 110       8.195 -39.924 -15.536  1.00 97.58           H  
ATOM   1592  CA  ARG A 110       7.776 -38.996 -13.654  1.00 97.58           C  
ATOM   1593  HA  ARG A 110       7.038 -38.239 -13.391  1.00 97.58           H  
ATOM   1594  C   ARG A 110       9.134 -38.288 -13.625  1.00 97.58           C  
ATOM   1595  CB  ARG A 110       7.634 -40.139 -12.628  1.00 97.58           C  
ATOM   1596  HB2 ARG A 110       7.755 -39.742 -11.620  1.00 97.58           H  
ATOM   1597  HB3 ARG A 110       6.625 -40.544 -12.711  1.00 97.58           H  
ATOM   1598  O   ARG A 110       9.952 -38.451 -14.527  1.00 97.58           O  
ATOM   1599  CG  ARG A 110       8.643 -41.274 -12.843  1.00 97.58           C  
ATOM   1600  HG2 ARG A 110       8.672 -41.538 -13.900  1.00 97.58           H  
ATOM   1601  HG3 ARG A 110       9.624 -40.927 -12.520  1.00 97.58           H  
ATOM   1602  CD  ARG A 110       8.296 -42.533 -12.050  1.00 97.58           C  
ATOM   1603  HD2 ARG A 110       8.472 -42.350 -10.990  1.00 97.58           H  
ATOM   1604  HD3 ARG A 110       7.240 -42.765 -12.184  1.00 97.58           H  
ATOM   1605  NE  ARG A 110       9.112 -43.681 -12.496  1.00 97.58           N  
ATOM   1606  HE  ARG A 110      10.013 -43.826 -12.063  1.00 97.58           H  
ATOM   1607  NH1 ARG A 110       7.630 -44.536 -14.042  1.00 97.58           N  
ATOM   1608 HH11 ARG A 110       7.101 -43.686 -14.174  1.00 97.58           H  
ATOM   1609 HH12 ARG A 110       7.342 -45.343 -14.577  1.00 97.58           H  
ATOM   1610  NH2 ARG A 110       9.463 -45.661 -13.566  1.00 97.58           N  
ATOM   1611 HH21 ARG A 110      10.366 -45.827 -13.145  1.00 97.58           H  
ATOM   1612 HH22 ARG A 110       9.101 -46.315 -14.245  1.00 97.58           H  
ATOM   1613  CZ  ARG A 110       8.734 -44.609 -13.362  1.00 97.58           C  
ATOM   1614  N   LEU A 111       9.359 -37.473 -12.592  1.00 98.40           N  
ATOM   1615  H   LEU A 111       8.681 -37.452 -11.844  1.00 98.40           H  
ATOM   1616  CA  LEU A 111      10.600 -36.707 -12.419  1.00 98.40           C  
ATOM   1617  HA  LEU A 111      11.166 -36.750 -13.349  1.00 98.40           H  
ATOM   1618  C   LEU A 111      11.488 -37.304 -11.324  1.00 98.40           C  
ATOM   1619  CB  LEU A 111      10.309 -35.225 -12.119  1.00 98.40           C  
ATOM   1620  HB2 LEU A 111       9.772 -35.166 -11.172  1.00 98.40           H  
ATOM   1621  HB3 LEU A 111      11.262 -34.711 -11.993  1.00 98.40           H  
ATOM   1622  O   LEU A 111      10.994 -37.680 -10.261  1.00 98.40           O  
ATOM   1623  CG  LEU A 111       9.498 -34.482 -13.193  1.00 98.40           C  
ATOM   1624  HG  LEU A 111       8.528 -34.968 -13.297  1.00 98.40           H  
ATOM   1625  CD1 LEU A 111       9.269 -33.036 -12.739  1.00 98.40           C  
ATOM   1626 HD11 LEU A 111      10.225 -32.517 -12.677  1.00 98.40           H  
ATOM   1627 HD12 LEU A 111       8.788 -33.029 -11.761  1.00 98.40           H  
ATOM   1628 HD13 LEU A 111       8.626 -32.526 -13.456  1.00 98.40           H  
ATOM   1629  CD2 LEU A 111      10.175 -34.456 -14.562  1.00 98.40           C  
ATOM   1630 HD21 LEU A 111      10.250 -35.468 -14.961  1.00 98.40           H  
ATOM   1631 HD22 LEU A 111      11.178 -34.036 -14.481  1.00 98.40           H  
ATOM   1632 HD23 LEU A 111       9.587 -33.862 -15.262  1.00 98.40           H  
ATOM   1633  N   GLY A 112      12.798 -37.308 -11.565  1.00 95.50           N  
ATOM   1634  H   GLY A 112      13.102 -36.948 -12.459  1.00 95.50           H  
ATOM   1635  CA  GLY A 112      13.835 -37.632 -10.582  1.00 95.50           C  
ATOM   1636  HA2 GLY A 112      13.375 -37.927  -9.639  1.00 95.50           H  
ATOM   1637  HA3 GLY A 112      14.427 -38.476 -10.936  1.00 95.50           H  
ATOM   1638  C   GLY A 112      14.773 -36.449 -10.318  1.00 95.50           C  
ATOM   1639  O   GLY A 112      14.854 -35.505 -11.108  1.00 95.50           O  
ATOM   1640  N   PHE A 113      15.481 -36.486  -9.187  1.00 97.22           N  
ATOM   1641  H   PHE A 113      15.455 -37.332  -8.636  1.00 97.22           H  
ATOM   1642  CA  PHE A 113      16.410 -35.432  -8.770  1.00 97.22           C  
ATOM   1643  HA  PHE A 113      16.803 -34.934  -9.656  1.00 97.22           H  
ATOM   1644  C   PHE A 113      17.581 -36.013  -7.970  1.00 97.22           C  
ATOM   1645  CB  PHE A 113      15.700 -34.392  -7.889  1.00 97.22           C  
ATOM   1646  HB2 PHE A 113      15.436 -34.868  -6.945  1.00 97.22           H  
ATOM   1647  HB3 PHE A 113      16.412 -33.599  -7.660  1.00 97.22           H  
ATOM   1648  O   PHE A 113      17.382 -36.835  -7.071  1.00 97.22           O  
ATOM   1649  CG  PHE A 113      14.446 -33.753  -8.457  1.00 97.22           C  
ATOM   1650  CD1 PHE A 113      14.526 -32.582  -9.236  1.00 97.22           C  
ATOM   1651  HD1 PHE A 113      15.489 -32.160  -9.483  1.00 97.22           H  
ATOM   1652  CD2 PHE A 113      13.189 -34.325  -8.184  1.00 97.22           C  
ATOM   1653  HD2 PHE A 113      13.121 -35.234  -7.604  1.00 97.22           H  
ATOM   1654  CE1 PHE A 113      13.348 -31.979  -9.718  1.00 97.22           C  
ATOM   1655  HE1 PHE A 113      13.395 -31.088 -10.327  1.00 97.22           H  
ATOM   1656  CE2 PHE A 113      12.016 -33.729  -8.676  1.00 97.22           C  
ATOM   1657  HE2 PHE A 113      11.055 -34.178  -8.475  1.00 97.22           H  
ATOM   1658  CZ  PHE A 113      12.097 -32.553  -9.438  1.00 97.22           C  
ATOM   1659  HZ  PHE A 113      11.195 -32.104  -9.828  1.00 97.22           H  
ATOM   1660  N   LEU A 114      18.791 -35.502  -8.213  1.00 88.78           N  
ATOM   1661  H   LEU A 114      18.889 -34.835  -8.965  1.00 88.78           H  
ATOM   1662  CA  LEU A 114      19.995 -35.940  -7.503  1.00 88.78           C  
ATOM   1663  HA  LEU A 114      20.088 -37.016  -7.651  1.00 88.78           H  
ATOM   1664  C   LEU A 114      19.908 -35.695  -5.986  1.00 88.78           C  
ATOM   1665  CB  LEU A 114      21.252 -35.264  -8.081  1.00 88.78           C  
ATOM   1666  HB2 LEU A 114      22.117 -35.645  -7.538  1.00 88.78           H  
ATOM   1667  HB3 LEU A 114      21.188 -34.193  -7.890  1.00 88.78           H  
ATOM   1668  O   LEU A 114      19.443 -34.654  -5.508  1.00 88.78           O  
ATOM   1669  CG  LEU A 114      21.498 -35.476  -9.587  1.00 88.78           C  
ATOM   1670  HG  LEU A 114      20.713 -34.971 -10.150  1.00 88.78           H  
ATOM   1671  CD1 LEU A 114      22.842 -34.848  -9.955  1.00 88.78           C  
ATOM   1672 HD11 LEU A 114      23.655 -35.396  -9.480  1.00 88.78           H  
ATOM   1673 HD12 LEU A 114      22.873 -33.807  -9.632  1.00 88.78           H  
ATOM   1674 HD13 LEU A 114      22.978 -34.890 -11.035  1.00 88.78           H  
ATOM   1675  CD2 LEU A 114      21.528 -36.949  -9.991  1.00 88.78           C  
ATOM   1676 HD21 LEU A 114      20.545 -37.402  -9.860  1.00 88.78           H  
ATOM   1677 HD22 LEU A 114      21.789 -37.034 -11.046  1.00 88.78           H  
ATOM   1678 HD23 LEU A 114      22.266 -37.495  -9.404  1.00 88.78           H  
ATOM   1679  N   HIS A 115      20.421 -36.648  -5.210  1.00 91.06           N  
ATOM   1680  H   HIS A 115      20.762 -37.486  -5.659  1.00 91.06           H  
ATOM   1681  CA  HIS A 115      20.407 -36.625  -3.746  1.00 91.06           C  
ATOM   1682  HA  HIS A 115      19.490 -36.127  -3.430  1.00 91.06           H  
ATOM   1683  C   HIS A 115      21.559 -35.790  -3.146  1.00 91.06           C  
ATOM   1684  CB  HIS A 115      20.328 -38.068  -3.224  1.00 91.06           C  
ATOM   1685  HB2 HIS A 115      20.350 -38.053  -2.134  1.00 91.06           H  
ATOM   1686  HB3 HIS A 115      21.203 -38.621  -3.567  1.00 91.06           H  
ATOM   1687  O   HIS A 115      22.241 -36.220  -2.219  1.00 91.06           O  
ATOM   1688  CG  HIS A 115      19.081 -38.815  -3.642  1.00 91.06           C  
ATOM   1689  CD2 HIS A 115      18.915 -40.174  -3.611  1.00 91.06           C  
ATOM   1690  HD2 HIS A 115      19.648 -40.900  -3.292  1.00 91.06           H  
ATOM   1691  ND1 HIS A 115      17.901 -38.278  -4.124  1.00 91.06           N  
ATOM   1692  HD1 HIS A 115      17.781 -37.357  -4.521  1.00 91.06           H  
ATOM   1693  CE1 HIS A 115      17.054 -39.292  -4.366  1.00 91.06           C  
ATOM   1694  HE1 HIS A 115      16.088 -39.200  -4.841  1.00 91.06           H  
ATOM   1695  NE2 HIS A 115      17.624 -40.459  -4.053  1.00 91.06           N  
ATOM   1696  N   SER A 116      21.755 -34.560  -3.636  1.00 92.06           N  
ATOM   1697  H   SER A 116      21.170 -34.290  -4.413  1.00 92.06           H  
ATOM   1698  CA  SER A 116      22.906 -33.665  -3.374  1.00 92.06           C  
ATOM   1699  HA  SER A 116      23.806 -34.183  -3.706  1.00 92.06           H  
ATOM   1700  C   SER A 116      23.146 -33.229  -1.912  1.00 92.06           C  
ATOM   1701  CB  SER A 116      22.757 -32.389  -4.218  1.00 92.06           C  
ATOM   1702  HB2 SER A 116      22.054 -31.719  -3.723  1.00 92.06           H  
ATOM   1703  HB3 SER A 116      23.723 -31.889  -4.288  1.00 92.06           H  
ATOM   1704  O   SER A 116      23.990 -32.371  -1.643  1.00 92.06           O  
ATOM   1705  OG  SER A 116      22.272 -32.659  -5.517  1.00 92.06           O  
ATOM   1706  HG  SER A 116      22.231 -31.829  -5.998  1.00 92.06           H  
ATOM   1707  N   GLY A 117      22.386 -33.750  -0.946  1.00 92.96           N  
ATOM   1708  H   GLY A 117      21.841 -34.561  -1.203  1.00 92.96           H  
ATOM   1709  CA  GLY A 117      22.497 -33.400   0.470  1.00 92.96           C  
ATOM   1710  HA2 GLY A 117      23.498 -33.666   0.809  1.00 92.96           H  
ATOM   1711  HA3 GLY A 117      21.780 -33.988   1.042  1.00 92.96           H  
ATOM   1712  C   GLY A 117      22.253 -31.913   0.764  1.00 92.96           C  
ATOM   1713  O   GLY A 117      21.562 -31.204   0.031  1.00 92.96           O  
ATOM   1714  N   THR A 118      22.792 -31.428   1.886  1.00 96.23           N  
ATOM   1715  H   THR A 118      23.283 -32.081   2.480  1.00 96.23           H  
ATOM   1716  CA  THR A 118      22.512 -30.074   2.410  1.00 96.23           C  
ATOM   1717  HA  THR A 118      22.124 -29.468   1.591  1.00 96.23           H  
ATOM   1718  C   THR A 118      23.764 -29.331   2.898  1.00 96.23           C  
ATOM   1719  CB  THR A 118      21.411 -30.111   3.485  1.00 96.23           C  
ATOM   1720  HB  THR A 118      21.215 -29.092   3.819  1.00 96.23           H  
ATOM   1721  O   THR A 118      23.707 -28.545   3.853  1.00 96.23           O  
ATOM   1722  CG2 THR A 118      20.093 -30.687   2.970  1.00 96.23           C  
ATOM   1723 HG21 THR A 118      19.789 -30.145   2.074  1.00 96.23           H  
ATOM   1724 HG22 THR A 118      19.315 -30.594   3.728  1.00 96.23           H  
ATOM   1725 HG23 THR A 118      20.205 -31.744   2.731  1.00 96.23           H  
ATOM   1726  OG1 THR A 118      21.826 -30.871   4.595  1.00 96.23           O  
ATOM   1727  HG1 THR A 118      22.679 -30.542   4.889  1.00 96.23           H  
ATOM   1728  N   ALA A 119      24.915 -29.597   2.272  1.00 93.99           N  
ATOM   1729  H   ALA A 119      24.892 -30.237   1.492  1.00 93.99           H  
ATOM   1730  CA  ALA A 119      26.193 -28.945   2.573  1.00 93.99           C  
ATOM   1731  HA  ALA A 119      26.433 -29.132   3.620  1.00 93.99           H  
ATOM   1732  C   ALA A 119      26.141 -27.415   2.360  1.00 93.99           C  
ATOM   1733  CB  ALA A 119      27.281 -29.600   1.712  1.00 93.99           C  
ATOM   1734  HB1 ALA A 119      27.077 -29.430   0.654  1.00 93.99           H  
ATOM   1735  HB2 ALA A 119      28.259 -29.183   1.951  1.00 93.99           H  
ATOM   1736  HB3 ALA A 119      27.309 -30.674   1.896  1.00 93.99           H  
ATOM   1737  O   ALA A 119      25.260 -26.897   1.676  1.00 93.99           O  
ATOM   1738  N   LYS A 120      27.096 -26.662   2.930  1.00 93.90           N  
ATOM   1739  H   LYS A 120      27.835 -27.131   3.434  1.00 93.90           H  
ATOM   1740  CA  LYS A 120      27.182 -25.199   2.708  1.00 93.90           C  
ATOM   1741  HA  LYS A 120      26.212 -24.746   2.913  1.00 93.90           H  
ATOM   1742  C   LYS A 120      27.492 -24.835   1.249  1.00 93.90           C  
ATOM   1743  CB  LYS A 120      28.244 -24.557   3.615  1.00 93.90           C  
ATOM   1744  HB2 LYS A 120      28.448 -23.554   3.239  1.00 93.90           H  
ATOM   1745  HB3 LYS A 120      29.170 -25.129   3.546  1.00 93.90           H  
ATOM   1746  O   LYS A 120      27.087 -23.768   0.806  1.00 93.90           O  
ATOM   1747  CG  LYS A 120      27.823 -24.426   5.088  1.00 93.90           C  
ATOM   1748  HG2 LYS A 120      26.893 -23.861   5.152  1.00 93.90           H  
ATOM   1749  HG3 LYS A 120      27.674 -25.417   5.516  1.00 93.90           H  
ATOM   1750  CD  LYS A 120      28.927 -23.687   5.864  1.00 93.90           C  
ATOM   1751  HD2 LYS A 120      29.852 -24.256   5.773  1.00 93.90           H  
ATOM   1752  HD3 LYS A 120      29.081 -22.706   5.415  1.00 93.90           H  
ATOM   1753  CE  LYS A 120      28.584 -23.515   7.349  1.00 93.90           C  
ATOM   1754  HE2 LYS A 120      28.360 -24.496   7.767  1.00 93.90           H  
ATOM   1755  HE3 LYS A 120      27.690 -22.897   7.435  1.00 93.90           H  
ATOM   1756  NZ  LYS A 120      29.714 -22.898   8.094  1.00 93.90           N  
ATOM   1757  HZ1 LYS A 120      29.495 -22.794   9.074  1.00 93.90           H  
ATOM   1758  HZ2 LYS A 120      29.947 -21.990   7.717  1.00 93.90           H  
ATOM   1759  HZ3 LYS A 120      30.540 -23.476   8.026  1.00 93.90           H  
ATOM   1760  N   SER A 121      28.204 -25.712   0.545  1.00 91.01           N  
ATOM   1761  H   SER A 121      28.508 -26.564   0.993  1.00 91.01           H  
ATOM   1762  CA  SER A 121      28.647 -25.573  -0.846  1.00 91.01           C  
ATOM   1763  HA  SER A 121      28.865 -24.526  -1.057  1.00 91.01           H  
ATOM   1764  C   SER A 121      27.622 -26.034  -1.887  1.00 91.01           C  
ATOM   1765  CB  SER A 121      29.940 -26.384  -1.024  1.00 91.01           C  
ATOM   1766  HB2 SER A 121      30.768 -25.846  -0.561  1.00 91.01           H  
ATOM   1767  HB3 SER A 121      30.161 -26.510  -2.084  1.00 91.01           H  
ATOM   1768  O   SER A 121      27.866 -25.846  -3.074  1.00 91.01           O  
ATOM   1769  OG  SER A 121      29.810 -27.653  -0.395  1.00 91.01           O  
ATOM   1770  HG  SER A 121      30.406 -28.261  -0.838  1.00 91.01           H  
ATOM   1771  N   VAL A 122      26.498 -26.646  -1.486  1.00 94.38           N  
ATOM   1772  H   VAL A 122      26.302 -26.732  -0.499  1.00 94.38           H  
ATOM   1773  CA  VAL A 122      25.566 -27.253  -2.449  1.00 94.38           C  
ATOM   1774  HA  VAL A 122      26.179 -27.838  -3.134  1.00 94.38           H  
ATOM   1775  C   VAL A 122      24.858 -26.182  -3.292  1.00 94.38           C  
ATOM   1776  CB  VAL A 122      24.611 -28.257  -1.770  1.00 94.38           C  
ATOM   1777  HB  VAL A 122      25.192 -28.845  -1.060  1.00 94.38           H  
ATOM   1778  O   VAL A 122      24.186 -25.294  -2.760  1.00 94.38           O  
ATOM   1779  CG1 VAL A 122      23.440 -27.629  -1.004  1.00 94.38           C  
ATOM   1780 HG11 VAL A 122      23.807 -26.819  -0.373  1.00 94.38           H  
ATOM   1781 HG12 VAL A 122      22.710 -27.233  -1.709  1.00 94.38           H  
ATOM   1782 HG13 VAL A 122      22.960 -28.393  -0.393  1.00 94.38           H  
ATOM   1783  CG2 VAL A 122      24.034 -29.221  -2.802  1.00 94.38           C  
ATOM   1784 HG21 VAL A 122      23.476 -28.671  -3.560  1.00 94.38           H  
ATOM   1785 HG22 VAL A 122      24.836 -29.780  -3.283  1.00 94.38           H  
ATOM   1786 HG23 VAL A 122      23.367 -29.932  -2.314  1.00 94.38           H  
ATOM   1787  N   THR A 123      25.024 -26.272  -4.612  1.00 95.36           N  
ATOM   1788  H   THR A 123      25.629 -26.993  -4.978  1.00 95.36           H  
ATOM   1789  CA  THR A 123      24.493 -25.327  -5.609  1.00 95.36           C  
ATOM   1790  HA  THR A 123      24.540 -24.313  -5.213  1.00 95.36           H  
ATOM   1791  C   THR A 123      23.038 -25.615  -5.973  1.00 95.36           C  
ATOM   1792  CB  THR A 123      25.333 -25.382  -6.893  1.00 95.36           C  
ATOM   1793  HB  THR A 123      24.826 -24.831  -7.685  1.00 95.36           H  
ATOM   1794  O   THR A 123      22.275 -24.672  -6.161  1.00 95.36           O  
ATOM   1795  CG2 THR A 123      26.732 -24.800  -6.697  1.00 95.36           C  
ATOM   1796 HG21 THR A 123      26.658 -23.758  -6.389  1.00 95.36           H  
ATOM   1797 HG22 THR A 123      27.284 -24.852  -7.635  1.00 95.36           H  
ATOM   1798 HG23 THR A 123      27.274 -25.361  -5.934  1.00 95.36           H  
ATOM   1799  OG1 THR A 123      25.485 -26.731  -7.273  1.00 95.36           O  
ATOM   1800  HG1 THR A 123      25.800 -26.767  -8.179  1.00 95.36           H  
ATOM   1801  N   CYS A 124      22.639 -26.890  -6.011  1.00 97.28           N  
ATOM   1802  H   CYS A 124      23.349 -27.603  -5.930  1.00 97.28           H  
ATOM   1803  CA  CYS A 124      21.263 -27.350  -6.204  1.00 97.28           C  
ATOM   1804  HA  CYS A 124      20.576 -26.557  -5.911  1.00 97.28           H  
ATOM   1805  C   CYS A 124      20.975 -28.585  -5.328  1.00 97.28           C  
ATOM   1806  CB  CYS A 124      21.030 -27.646  -7.692  1.00 97.28           C  
ATOM   1807  HB2 CYS A 124      21.243 -26.763  -8.295  1.00 97.28           H  
ATOM   1808  HB3 CYS A 124      21.683 -28.455  -8.021  1.00 97.28           H  
ATOM   1809  O   CYS A 124      21.793 -29.500  -5.248  1.00 97.28           O  
ATOM   1810  SG  CYS A 124      19.293 -28.122  -7.915  1.00 97.28           S  
ATOM   1811  HG  CYS A 124      19.506 -29.208  -8.664  1.00 97.28           H  
ATOM   1812  N   THR A 125      19.823 -28.614  -4.652  1.00 96.66           N  
ATOM   1813  H   THR A 125      19.194 -27.831  -4.761  1.00 96.66           H  
ATOM   1814  CA  THR A 125      19.370 -29.739  -3.816  1.00 96.66           C  
ATOM   1815  HA  THR A 125      19.742 -30.663  -4.258  1.00 96.66           H  
ATOM   1816  C   THR A 125      17.843 -29.829  -3.783  1.00 96.66           C  
ATOM   1817  CB  THR A 125      19.960 -29.642  -2.397  1.00 96.66           C  
ATOM   1818  HB  THR A 125      21.045 -29.696  -2.487  1.00 96.66           H  
ATOM   1819  O   THR A 125      17.156 -28.818  -3.625  1.00 96.66           O  
ATOM   1820  CG2 THR A 125      19.616 -28.367  -1.622  1.00 96.66           C  
ATOM   1821 HG21 THR A 125      19.922 -27.494  -2.198  1.00 96.66           H  
ATOM   1822 HG22 THR A 125      18.543 -28.318  -1.438  1.00 96.66           H  
ATOM   1823 HG23 THR A 125      20.146 -28.368  -0.669  1.00 96.66           H  
ATOM   1824  OG1 THR A 125      19.540 -30.718  -1.589  1.00 96.66           O  
ATOM   1825  HG1 THR A 125      20.308 -30.951  -1.063  1.00 96.66           H  
ATOM   1826  N   TYR A 126      17.303 -31.040  -3.917  1.00 98.14           N  
ATOM   1827  H   TYR A 126      17.915 -31.833  -4.045  1.00 98.14           H  
ATOM   1828  CA  TYR A 126      15.864 -31.313  -3.900  1.00 98.14           C  
ATOM   1829  HA  TYR A 126      15.315 -30.382  -4.042  1.00 98.14           H  
ATOM   1830  C   TYR A 126      15.414 -31.914  -2.562  1.00 98.14           C  
ATOM   1831  CB  TYR A 126      15.516 -32.223  -5.082  1.00 98.14           C  
ATOM   1832  HB2 TYR A 126      15.715 -31.688  -6.011  1.00 98.14           H  
ATOM   1833  HB3 TYR A 126      16.170 -33.095  -5.060  1.00 98.14           H  
ATOM   1834  O   TYR A 126      16.082 -32.784  -2.005  1.00 98.14           O  
ATOM   1835  CG  TYR A 126      14.076 -32.693  -5.094  1.00 98.14           C  
ATOM   1836  CD1 TYR A 126      13.771 -34.018  -4.726  1.00 98.14           C  
ATOM   1837  HD1 TYR A 126      14.562 -34.700  -4.451  1.00 98.14           H  
ATOM   1838  CD2 TYR A 126      13.047 -31.816  -5.491  1.00 98.14           C  
ATOM   1839  HD2 TYR A 126      13.282 -30.817  -5.827  1.00 98.14           H  
ATOM   1840  CE1 TYR A 126      12.442 -34.476  -4.778  1.00 98.14           C  
ATOM   1841  HE1 TYR A 126      12.211 -35.505  -4.547  1.00 98.14           H  
ATOM   1842  CE2 TYR A 126      11.712 -32.264  -5.515  1.00 98.14           C  
ATOM   1843  HE2 TYR A 126      10.914 -31.626  -5.865  1.00 98.14           H  
ATOM   1844  OH  TYR A 126      10.128 -34.035  -5.216  1.00 98.14           O  
ATOM   1845  HH  TYR A 126      10.053 -34.990  -5.147  1.00 98.14           H  
ATOM   1846  CZ  TYR A 126      11.411 -33.597  -5.168  1.00 98.14           C  
ATOM   1847  N   SER A 127      14.272 -31.454  -2.047  1.00 98.14           N  
ATOM   1848  H   SER A 127      13.777 -30.750  -2.575  1.00 98.14           H  
ATOM   1849  CA  SER A 127      13.598 -31.988  -0.862  1.00 98.14           C  
ATOM   1850  HA  SER A 127      14.270 -32.654  -0.320  1.00 98.14           H  
ATOM   1851  C   SER A 127      12.330 -32.748  -1.277  1.00 98.14           C  
ATOM   1852  CB  SER A 127      13.243 -30.846   0.092  1.00 98.14           C  
ATOM   1853  HB2 SER A 127      14.148 -30.302   0.363  1.00 98.14           H  
ATOM   1854  HB3 SER A 127      12.561 -30.157  -0.406  1.00 98.14           H  
ATOM   1855  O   SER A 127      11.339 -32.101  -1.634  1.00 98.14           O  
ATOM   1856  OG  SER A 127      12.634 -31.358   1.260  1.00 98.14           O  
ATOM   1857  HG  SER A 127      13.321 -31.588   1.890  1.00 98.14           H  
ATOM   1858  N   PRO A 128      12.318 -34.096  -1.196  1.00 95.96           N  
ATOM   1859  CA  PRO A 128      11.129 -34.896  -1.491  1.00 95.96           C  
ATOM   1860  HA  PRO A 128      10.830 -34.718  -2.524  1.00 95.96           H  
ATOM   1861  C   PRO A 128       9.947 -34.549  -0.578  1.00 95.96           C  
ATOM   1862  CB  PRO A 128      11.562 -36.361  -1.336  1.00 95.96           C  
ATOM   1863  HB2 PRO A 128      11.070 -37.003  -2.067  1.00 95.96           H  
ATOM   1864  HB3 PRO A 128      11.353 -36.716  -0.327  1.00 95.96           H  
ATOM   1865  O   PRO A 128       8.832 -34.364  -1.054  1.00 95.96           O  
ATOM   1866  CG  PRO A 128      13.074 -36.324  -1.548  1.00 95.96           C  
ATOM   1867  HG2 PRO A 128      13.300 -36.354  -2.614  1.00 95.96           H  
ATOM   1868  HG3 PRO A 128      13.576 -37.142  -1.031  1.00 95.96           H  
ATOM   1869  CD  PRO A 128      13.466 -34.965  -0.975  1.00 95.96           C  
ATOM   1870  HD2 PRO A 128      14.355 -34.599  -1.488  1.00 95.96           H  
ATOM   1871  HD3 PRO A 128      13.655 -35.055   0.095  1.00 95.96           H  
ATOM   1872  N   ALA A 129      10.202 -34.349   0.721  1.00 94.47           N  
ATOM   1873  H   ALA A 129      11.150 -34.487   1.044  1.00 94.47           H  
ATOM   1874  CA  ALA A 129       9.181 -34.038   1.728  1.00 94.47           C  
ATOM   1875  HA  ALA A 129       8.415 -34.813   1.691  1.00 94.47           H  
ATOM   1876  C   ALA A 129       8.463 -32.687   1.516  1.00 94.47           C  
ATOM   1877  CB  ALA A 129       9.858 -34.086   3.103  1.00 94.47           C  
ATOM   1878  HB1 ALA A 129       9.111 -33.923   3.880  1.00 94.47           H  
ATOM   1879  HB2 ALA A 129      10.621 -33.311   3.173  1.00 94.47           H  
ATOM   1880  HB3 ALA A 129      10.315 -35.064   3.260  1.00 94.47           H  
ATOM   1881  O   ALA A 129       7.420 -32.440   2.119  1.00 94.47           O  
ATOM   1882  N   LEU A 130       9.015 -31.806   0.676  1.00 96.23           N  
ATOM   1883  H   LEU A 130       9.879 -32.069   0.225  1.00 96.23           H  
ATOM   1884  CA  LEU A 130       8.415 -30.522   0.301  1.00 96.23           C  
ATOM   1885  HA  LEU A 130       7.508 -30.357   0.881  1.00 96.23           H  
ATOM   1886  C   LEU A 130       7.978 -30.471  -1.175  1.00 96.23           C  
ATOM   1887  CB  LEU A 130       9.427 -29.403   0.624  1.00 96.23           C  
ATOM   1888  HB2 LEU A 130       9.060 -28.464   0.209  1.00 96.23           H  
ATOM   1889  HB3 LEU A 130      10.361 -29.648   0.118  1.00 96.23           H  
ATOM   1890  O   LEU A 130       7.402 -29.460  -1.577  1.00 96.23           O  
ATOM   1891  CG  LEU A 130       9.722 -29.183   2.120  1.00 96.23           C  
ATOM   1892  HG  LEU A 130      10.014 -30.123   2.588  1.00 96.23           H  
ATOM   1893  CD1 LEU A 130      10.875 -28.188   2.273  1.00 96.23           C  
ATOM   1894 HD11 LEU A 130      10.609 -27.229   1.828  1.00 96.23           H  
ATOM   1895 HD12 LEU A 130      11.097 -28.052   3.331  1.00 96.23           H  
ATOM   1896 HD13 LEU A 130      11.764 -28.588   1.785  1.00 96.23           H  
ATOM   1897  CD2 LEU A 130       8.516 -28.602   2.863  1.00 96.23           C  
ATOM   1898 HD21 LEU A 130       7.688 -29.310   2.827  1.00 96.23           H  
ATOM   1899 HD22 LEU A 130       8.210 -27.662   2.404  1.00 96.23           H  
ATOM   1900 HD23 LEU A 130       8.781 -28.430   3.907  1.00 96.23           H  
ATOM   1901  N   ASN A 131       8.286 -31.507  -1.973  1.00 98.03           N  
ATOM   1902  H   ASN A 131       8.636 -32.349  -1.537  1.00 98.03           H  
ATOM   1903  CA  ASN A 131       8.353 -31.463  -3.440  1.00 98.03           C  
ATOM   1904  HA  ASN A 131       9.031 -32.257  -3.753  1.00 98.03           H  
ATOM   1905  C   ASN A 131       8.993 -30.149  -3.934  1.00 98.03           C  
ATOM   1906  CB  ASN A 131       6.983 -31.781  -4.068  1.00 98.03           C  
ATOM   1907  HB2 ASN A 131       6.636 -32.752  -3.712  1.00 98.03           H  
ATOM   1908  HB3 ASN A 131       6.265 -31.016  -3.773  1.00 98.03           H  
ATOM   1909  O   ASN A 131       8.343 -29.308  -4.565  1.00 98.03           O  
ATOM   1910  CG  ASN A 131       7.053 -31.826  -5.590  1.00 98.03           C  
ATOM   1911  ND2 ASN A 131       5.928 -31.867  -6.260  1.00 98.03           N  
ATOM   1912 HD21 ASN A 131       6.014 -31.839  -7.266  1.00 98.03           H  
ATOM   1913 HD22 ASN A 131       5.035 -31.968  -5.799  1.00 98.03           H  
ATOM   1914  OD1 ASN A 131       8.110 -31.792  -6.193  1.00 98.03           O  
ATOM   1915  N   LYS A 132      10.249 -29.911  -3.527  1.00 98.65           N  
ATOM   1916  H   LYS A 132      10.723 -30.635  -3.007  1.00 98.65           H  
ATOM   1917  CA  LYS A 132      10.876 -28.593  -3.677  1.00 98.65           C  
ATOM   1918  HA  LYS A 132      10.392 -28.098  -4.519  1.00 98.65           H  
ATOM   1919  C   LYS A 132      12.368 -28.624  -3.980  1.00 98.65           C  
ATOM   1920  CB  LYS A 132      10.571 -27.770  -2.423  1.00 98.65           C  
ATOM   1921  HB2 LYS A 132      11.066 -28.219  -1.562  1.00 98.65           H  
ATOM   1922  HB3 LYS A 132       9.494 -27.784  -2.255  1.00 98.65           H  
ATOM   1923  O   LYS A 132      13.165 -29.131  -3.191  1.00 98.65           O  
ATOM   1924  CG  LYS A 132      11.032 -26.319  -2.571  1.00 98.65           C  
ATOM   1925  HG2 LYS A 132      10.684 -25.915  -3.522  1.00 98.65           H  
ATOM   1926  HG3 LYS A 132      12.120 -26.267  -2.547  1.00 98.65           H  
ATOM   1927  CD  LYS A 132      10.442 -25.481  -1.443  1.00 98.65           C  
ATOM   1928  HD2 LYS A 132       9.355 -25.508  -1.512  1.00 98.65           H  
ATOM   1929  HD3 LYS A 132      10.744 -25.880  -0.475  1.00 98.65           H  
ATOM   1930  CE  LYS A 132      10.944 -24.052  -1.602  1.00 98.65           C  
ATOM   1931  HE2 LYS A 132      12.005 -24.027  -1.355  1.00 98.65           H  
ATOM   1932  HE3 LYS A 132      10.815 -23.752  -2.642  1.00 98.65           H  
ATOM   1933  NZ  LYS A 132      10.177 -23.151  -0.728  1.00 98.65           N  
ATOM   1934  HZ1 LYS A 132       9.210 -23.148  -1.019  1.00 98.65           H  
ATOM   1935  HZ2 LYS A 132      10.210 -23.472   0.229  1.00 98.65           H  
ATOM   1936  HZ3 LYS A 132      10.521 -22.201  -0.749  1.00 98.65           H  
ATOM   1937  N   MET A 133      12.751 -27.972  -5.072  1.00 98.73           N  
ATOM   1938  H   MET A 133      12.026 -27.531  -5.619  1.00 98.73           H  
ATOM   1939  CA  MET A 133      14.133 -27.667  -5.425  1.00 98.73           C  
ATOM   1940  HA  MET A 133      14.772 -28.474  -5.067  1.00 98.73           H  
ATOM   1941  C   MET A 133      14.595 -26.358  -4.765  1.00 98.73           C  
ATOM   1942  CB  MET A 133      14.263 -27.619  -6.953  1.00 98.73           C  
ATOM   1943  HB2 MET A 133      13.906 -28.561  -7.370  1.00 98.73           H  
ATOM   1944  HB3 MET A 133      13.641 -26.812  -7.341  1.00 98.73           H  
ATOM   1945  O   MET A 133      13.914 -25.330  -4.798  1.00 98.73           O  
ATOM   1946  CG  MET A 133      15.708 -27.393  -7.409  1.00 98.73           C  
ATOM   1947  HG2 MET A 133      16.338 -28.201  -7.036  1.00 98.73           H  
ATOM   1948  HG3 MET A 133      16.070 -26.455  -6.988  1.00 98.73           H  
ATOM   1949  SD  MET A 133      15.897 -27.278  -9.203  1.00 98.73           S  
ATOM   1950  CE  MET A 133      15.803 -29.030  -9.668  1.00 98.73           C  
ATOM   1951  HE1 MET A 133      15.972 -29.128 -10.740  1.00 98.73           H  
ATOM   1952  HE2 MET A 133      14.819 -29.429  -9.423  1.00 98.73           H  
ATOM   1953  HE3 MET A 133      16.570 -29.598  -9.141  1.00 98.73           H  
ATOM   1954  N   PHE A 134      15.796 -26.387  -4.198  1.00 98.49           N  
ATOM   1955  H   PHE A 134      16.292 -27.267  -4.183  1.00 98.49           H  
ATOM   1956  CA  PHE A 134      16.522 -25.225  -3.703  1.00 98.49           C  
ATOM   1957  HA  PHE A 134      15.924 -24.323  -3.831  1.00 98.49           H  
ATOM   1958  C   PHE A 134      17.801 -25.090  -4.530  1.00 98.49           C  
ATOM   1959  CB  PHE A 134      16.836 -25.402  -2.208  1.00 98.49           C  
ATOM   1960  HB2 PHE A 134      17.463 -24.567  -1.897  1.00 98.49           H  
ATOM   1961  HB3 PHE A 134      17.419 -26.313  -2.075  1.00 98.49           H  
ATOM   1962  O   PHE A 134      18.595 -26.028  -4.581  1.00 98.49           O  
ATOM   1963  CG  PHE A 134      15.632 -25.468  -1.283  1.00 98.49           C  
ATOM   1964  CD1 PHE A 134      15.334 -24.378  -0.446  1.00 98.49           C  
ATOM   1965  HD1 PHE A 134      15.979 -23.512  -0.460  1.00 98.49           H  
ATOM   1966  CD2 PHE A 134      14.841 -26.632  -1.214  1.00 98.49           C  
ATOM   1967  HD2 PHE A 134      15.073 -27.487  -1.831  1.00 98.49           H  
ATOM   1968  CE1 PHE A 134      14.223 -24.425   0.416  1.00 98.49           C  
ATOM   1969  HE1 PHE A 134      13.996 -23.594   1.068  1.00 98.49           H  
ATOM   1970  CE2 PHE A 134      13.739 -26.686  -0.343  1.00 98.49           C  
ATOM   1971  HE2 PHE A 134      13.133 -27.579  -0.301  1.00 98.49           H  
ATOM   1972  CZ  PHE A 134      13.420 -25.577   0.460  1.00 98.49           C  
ATOM   1973  HZ  PHE A 134      12.572 -25.622   1.127  1.00 98.49           H  
ATOM   1974  N   CYS A 135      18.024 -23.936  -5.156  1.00 98.23           N  
ATOM   1975  H   CYS A 135      17.334 -23.201  -5.098  1.00 98.23           H  
ATOM   1976  CA  CYS A 135      19.147 -23.725  -6.074  1.00 98.23           C  
ATOM   1977  HA  CYS A 135      19.943 -24.425  -5.820  1.00 98.23           H  
ATOM   1978  C   CYS A 135      19.752 -22.320  -5.957  1.00 98.23           C  
ATOM   1979  CB  CYS A 135      18.696 -24.051  -7.507  1.00 98.23           C  
ATOM   1980  HB2 CYS A 135      19.501 -23.830  -8.208  1.00 98.23           H  
ATOM   1981  HB3 CYS A 135      18.470 -25.114  -7.581  1.00 98.23           H  
ATOM   1982  O   CYS A 135      19.113 -21.395  -5.456  1.00 98.23           O  
ATOM   1983  SG  CYS A 135      17.216 -23.100  -7.969  1.00 98.23           S  
ATOM   1984  HG  CYS A 135      16.988 -23.732  -9.124  1.00 98.23           H  
ATOM   1985  N   GLN A 136      21.001 -22.154  -6.391  1.00 96.84           N  
ATOM   1986  H   GLN A 136      21.483 -22.967  -6.748  1.00 96.84           H  
ATOM   1987  CA  GLN A 136      21.630 -20.848  -6.592  1.00 96.84           C  
ATOM   1988  HA  GLN A 136      21.248 -20.152  -5.845  1.00 96.84           H  
ATOM   1989  C   GLN A 136      21.260 -20.273  -7.969  1.00 96.84           C  
ATOM   1990  CB  GLN A 136      23.152 -20.959  -6.405  1.00 96.84           C  
ATOM   1991  HB2 GLN A 136      23.624 -20.051  -6.781  1.00 96.84           H  
ATOM   1992  HB3 GLN A 136      23.521 -21.806  -6.982  1.00 96.84           H  
ATOM   1993  O   GLN A 136      20.915 -21.007  -8.892  1.00 96.84           O  
ATOM   1994  CG  GLN A 136      23.540 -21.131  -4.927  1.00 96.84           C  
ATOM   1995  HG2 GLN A 136      23.113 -22.059  -4.548  1.00 96.84           H  
ATOM   1996  HG3 GLN A 136      23.131 -20.300  -4.352  1.00 96.84           H  
ATOM   1997  CD  GLN A 136      25.049 -21.182  -4.698  1.00 96.84           C  
ATOM   1998  NE2 GLN A 136      25.512 -20.978  -3.483  1.00 96.84           N  
ATOM   1999 HE21 GLN A 136      24.908 -20.716  -2.718  1.00 96.84           H  
ATOM   2000 HE22 GLN A 136      26.514 -21.063  -3.390  1.00 96.84           H  
ATOM   2001  OE1 GLN A 136      25.847 -21.395  -5.592  1.00 96.84           O  
ATOM   2002  N   LEU A 137      21.334 -18.945  -8.105  1.00 96.54           N  
ATOM   2003  H   LEU A 137      21.688 -18.400  -7.331  1.00 96.54           H  
ATOM   2004  CA  LEU A 137      21.126 -18.262  -9.386  1.00 96.54           C  
ATOM   2005  HA  LEU A 137      20.161 -18.575  -9.785  1.00 96.54           H  
ATOM   2006  C   LEU A 137      22.204 -18.679 -10.399  1.00 96.54           C  
ATOM   2007  CB  LEU A 137      21.083 -16.741  -9.137  1.00 96.54           C  
ATOM   2008  HB2 LEU A 137      20.232 -16.553  -8.482  1.00 96.54           H  
ATOM   2009  HB3 LEU A 137      21.986 -16.431  -8.611  1.00 96.54           H  
ATOM   2010  O   LEU A 137      23.377 -18.744 -10.031  1.00 96.54           O  
ATOM   2011  CG  LEU A 137      20.930 -15.895 -10.423  1.00 96.54           C  
ATOM   2012  HG  LEU A 137      20.410 -16.475 -11.185  1.00 96.54           H  
ATOM   2013  CD1 LEU A 137      20.105 -14.641 -10.145  1.00 96.54           C  
ATOM   2014 HD11 LEU A 137      19.916 -14.128 -11.088  1.00 96.54           H  
ATOM   2015 HD12 LEU A 137      20.654 -13.965  -9.489  1.00 96.54           H  
ATOM   2016 HD13 LEU A 137      19.155 -14.931  -9.697  1.00 96.54           H  
ATOM   2017  CD2 LEU A 137      22.273 -15.406 -10.968  1.00 96.54           C  
ATOM   2018 HD21 LEU A 137      22.119 -14.882 -11.911  1.00 96.54           H  
ATOM   2019 HD22 LEU A 137      22.759 -14.732 -10.263  1.00 96.54           H  
ATOM   2020 HD23 LEU A 137      22.943 -16.245 -11.157  1.00 96.54           H  
ATOM   2021  N   ALA A 138      21.797 -18.914 -11.653  1.00 95.56           N  
ATOM   2022  H   ALA A 138      20.812 -18.822 -11.856  1.00 95.56           H  
ATOM   2023  CA  ALA A 138      22.678 -19.304 -12.763  1.00 95.56           C  
ATOM   2024  HA  ALA A 138      22.037 -19.669 -13.565  1.00 95.56           H  
ATOM   2025  C   ALA A 138      23.617 -20.483 -12.420  1.00 95.56           C  
ATOM   2026  CB  ALA A 138      23.395 -18.065 -13.318  1.00 95.56           C  
ATOM   2027  HB1 ALA A 138      22.674 -17.278 -13.538  1.00 95.56           H  
ATOM   2028  HB2 ALA A 138      24.129 -17.702 -12.598  1.00 95.56           H  
ATOM   2029  HB3 ALA A 138      23.913 -18.330 -14.240  1.00 95.56           H  
ATOM   2030  O   ALA A 138      24.835 -20.423 -12.609  1.00 95.56           O  
ATOM   2031  N   LYS A 139      23.042 -21.549 -11.848  1.00 95.11           N  
ATOM   2032  H   LYS A 139      22.046 -21.523 -11.687  1.00 95.11           H  
ATOM   2033  CA  LYS A 139      23.714 -22.836 -11.635  1.00 95.11           C  
ATOM   2034  HA  LYS A 139      24.628 -22.849 -12.228  1.00 95.11           H  
ATOM   2035  C   LYS A 139      22.892 -23.986 -12.196  1.00 95.11           C  
ATOM   2036  CB  LYS A 139      24.034 -23.063 -10.140  1.00 95.11           C  
ATOM   2037  HB2 LYS A 139      24.406 -24.079 -10.012  1.00 95.11           H  
ATOM   2038  HB3 LYS A 139      23.110 -22.977  -9.567  1.00 95.11           H  
ATOM   2039  O   LYS A 139      21.661 -23.952 -12.138  1.00 95.11           O  
ATOM   2040  CG  LYS A 139      25.073 -22.093  -9.551  1.00 95.11           C  
ATOM   2041  HG2 LYS A 139      25.205 -22.313  -8.492  1.00 95.11           H  
ATOM   2042  HG3 LYS A 139      24.702 -21.072  -9.646  1.00 95.11           H  
ATOM   2043  CD  LYS A 139      26.438 -22.210 -10.246  1.00 95.11           C  
ATOM   2044  HD2 LYS A 139      26.306 -22.139 -11.325  1.00 95.11           H  
ATOM   2045  HD3 LYS A 139      26.883 -23.180 -10.020  1.00 95.11           H  
ATOM   2046  CE  LYS A 139      27.383 -21.087  -9.827  1.00 95.11           C  
ATOM   2047  HE2 LYS A 139      27.784 -21.300  -8.835  1.00 95.11           H  
ATOM   2048  HE3 LYS A 139      26.807 -20.163  -9.779  1.00 95.11           H  
ATOM   2049  NZ  LYS A 139      28.462 -20.942 -10.835  1.00 95.11           N  
ATOM   2050  HZ1 LYS A 139      28.049 -20.734 -11.734  1.00 95.11           H  
ATOM   2051  HZ2 LYS A 139      28.983 -21.801 -10.942  1.00 95.11           H  
ATOM   2052  HZ3 LYS A 139      29.096 -20.190 -10.605  1.00 95.11           H  
ATOM   2053  N   THR A 140      23.608 -25.005 -12.660  1.00 93.92           N  
ATOM   2054  H   THR A 140      24.595 -24.873 -12.827  1.00 93.92           H  
ATOM   2055  CA  THR A 140      23.113 -26.318 -13.069  1.00 93.92           C  
ATOM   2056  HA  THR A 140      22.663 -26.241 -14.059  1.00 93.92           H  
ATOM   2057  C   THR A 140      22.103 -26.872 -12.067  1.00 93.92           C  
ATOM   2058  CB  THR A 140      24.304 -27.285 -13.153  1.00 93.92           C  
ATOM   2059  HB  THR A 140      24.689 -27.448 -12.146  1.00 93.92           H  
ATOM   2060  O   THR A 140      22.408 -27.066 -10.886  1.00 93.92           O  
ATOM   2061  CG2 THR A 140      23.942 -28.644 -13.741  1.00 93.92           C  
ATOM   2062 HG21 THR A 140      23.384 -29.228 -13.009  1.00 93.92           H  
ATOM   2063 HG22 THR A 140      24.850 -29.186 -14.004  1.00 93.92           H  
ATOM   2064 HG23 THR A 140      23.337 -28.517 -14.639  1.00 93.92           H  
ATOM   2065  OG1 THR A 140      25.343 -26.701 -13.896  1.00 93.92           O  
ATOM   2066  HG1 THR A 140      25.103 -26.789 -14.821  1.00 93.92           H  
ATOM   2067  N   CYS A 141      20.896 -27.139 -12.550  1.00 96.80           N  
ATOM   2068  H   CYS A 141      20.687 -26.826 -13.488  1.00 96.80           H  
ATOM   2069  CA  CYS A 141      19.814 -27.785 -11.821  1.00 96.80           C  
ATOM   2070  HA  CYS A 141      20.148 -28.084 -10.828  1.00 96.80           H  
ATOM   2071  C   CYS A 141      19.392 -29.039 -12.603  1.00 96.80           C  
ATOM   2072  CB  CYS A 141      18.658 -26.787 -11.651  1.00 96.80           C  
ATOM   2073  HB2 CYS A 141      18.324 -26.448 -12.632  1.00 96.80           H  
ATOM   2074  HB3 CYS A 141      17.824 -27.292 -11.164  1.00 96.80           H  
ATOM   2075  O   CYS A 141      18.528 -28.929 -13.475  1.00 96.80           O  
ATOM   2076  SG  CYS A 141      19.176 -25.357 -10.656  1.00 96.80           S  
ATOM   2077  HG  CYS A 141      20.167 -24.978 -11.468  1.00 96.80           H  
ATOM   2078  N   PRO A 142      20.000 -30.211 -12.332  1.00 94.48           N  
ATOM   2079  CA  PRO A 142      19.645 -31.455 -13.006  1.00 94.48           C  
ATOM   2080  HA  PRO A 142      19.725 -31.314 -14.084  1.00 94.48           H  
ATOM   2081  C   PRO A 142      18.218 -31.877 -12.644  1.00 94.48           C  
ATOM   2082  CB  PRO A 142      20.678 -32.502 -12.561  1.00 94.48           C  
ATOM   2083  HB2 PRO A 142      20.266 -33.135 -11.775  1.00 94.48           H  
ATOM   2084  HB3 PRO A 142      21.014 -33.113 -13.398  1.00 94.48           H  
ATOM   2085  O   PRO A 142      17.864 -31.936 -11.460  1.00 94.48           O  
ATOM   2086  CG  PRO A 142      21.828 -31.676 -11.988  1.00 94.48           C  
ATOM   2087  HG2 PRO A 142      22.368 -32.213 -11.208  1.00 94.48           H  
ATOM   2088  HG3 PRO A 142      22.511 -31.390 -12.787  1.00 94.48           H  
ATOM   2089  CD  PRO A 142      21.120 -30.444 -11.433  1.00 94.48           C  
ATOM   2090  HD2 PRO A 142      20.740 -30.657 -10.434  1.00 94.48           H  
ATOM   2091  HD3 PRO A 142      21.810 -29.601 -11.403  1.00 94.48           H  
ATOM   2092  N   VAL A 143      17.416 -32.184 -13.661  1.00 96.79           N  
ATOM   2093  H   VAL A 143      17.761 -32.038 -14.599  1.00 96.79           H  
ATOM   2094  CA  VAL A 143      16.079 -32.773 -13.540  1.00 96.79           C  
ATOM   2095  HA  VAL A 143      15.902 -33.088 -12.512  1.00 96.79           H  
ATOM   2096  C   VAL A 143      16.039 -34.004 -14.435  1.00 96.79           C  
ATOM   2097  CB  VAL A 143      14.981 -31.767 -13.936  1.00 96.79           C  
ATOM   2098  HB  VAL A 143      15.138 -31.452 -14.967  1.00 96.79           H  
ATOM   2099  O   VAL A 143      16.291 -33.908 -15.634  1.00 96.79           O  
ATOM   2100  CG1 VAL A 143      13.579 -32.381 -13.817  1.00 96.79           C  
ATOM   2101 HG11 VAL A 143      13.478 -33.210 -14.518  1.00 96.79           H  
ATOM   2102 HG12 VAL A 143      12.823 -31.637 -14.068  1.00 96.79           H  
ATOM   2103 HG13 VAL A 143      13.410 -32.749 -12.805  1.00 96.79           H  
ATOM   2104  CG2 VAL A 143      15.013 -30.524 -13.036  1.00 96.79           C  
ATOM   2105 HG21 VAL A 143      14.901 -30.828 -11.995  1.00 96.79           H  
ATOM   2106 HG22 VAL A 143      14.209 -29.845 -13.319  1.00 96.79           H  
ATOM   2107 HG23 VAL A 143      15.965 -30.006 -13.155  1.00 96.79           H  
ATOM   2108  N   GLN A 144      15.749 -35.157 -13.843  1.00 95.06           N  
ATOM   2109  H   GLN A 144      15.491 -35.158 -12.866  1.00 95.06           H  
ATOM   2110  CA  GLN A 144      15.685 -36.430 -14.555  1.00 95.06           C  
ATOM   2111  HA  GLN A 144      16.352 -36.399 -15.416  1.00 95.06           H  
ATOM   2112  C   GLN A 144      14.262 -36.690 -15.041  1.00 95.06           C  
ATOM   2113  CB  GLN A 144      16.140 -37.578 -13.650  1.00 95.06           C  
ATOM   2114  HB2 GLN A 144      15.458 -37.631 -12.802  1.00 95.06           H  
ATOM   2115  HB3 GLN A 144      16.061 -38.514 -14.202  1.00 95.06           H  
ATOM   2116  O   GLN A 144      13.301 -36.447 -14.309  1.00 95.06           O  
ATOM   2117  CG  GLN A 144      17.582 -37.433 -13.143  1.00 95.06           C  
ATOM   2118  HG2 GLN A 144      18.264 -37.609 -13.974  1.00 95.06           H  
ATOM   2119  HG3 GLN A 144      17.759 -36.428 -12.759  1.00 95.06           H  
ATOM   2120  CD  GLN A 144      17.879 -38.413 -12.016  1.00 95.06           C  
ATOM   2121  NE2 GLN A 144      18.990 -39.110 -12.063  1.00 95.06           N  
ATOM   2122 HE21 GLN A 144      19.088 -39.854 -11.387  1.00 95.06           H  
ATOM   2123 HE22 GLN A 144      19.529 -39.118 -12.917  1.00 95.06           H  
ATOM   2124  OE1 GLN A 144      17.123 -38.545 -11.062  1.00 95.06           O  
ATOM   2125  N   LEU A 145      14.142 -37.241 -16.241  1.00 97.14           N  
ATOM   2126  H   LEU A 145      14.989 -37.402 -16.768  1.00 97.14           H  
ATOM   2127  CA  LEU A 145      12.912 -37.716 -16.851  1.00 97.14           C  
ATOM   2128  HA  LEU A 145      12.050 -37.355 -16.291  1.00 97.14           H  
ATOM   2129  C   LEU A 145      12.929 -39.241 -16.827  1.00 97.14           C  
ATOM   2130  CB  LEU A 145      12.811 -37.218 -18.300  1.00 97.14           C  
ATOM   2131  HB2 LEU A 145      13.512 -37.793 -18.905  1.00 97.14           H  
ATOM   2132  HB3 LEU A 145      11.810 -37.439 -18.670  1.00 97.14           H  
ATOM   2133  O   LEU A 145      13.850 -39.861 -17.357  1.00 97.14           O  
ATOM   2134  CG  LEU A 145      13.125 -35.732 -18.528  1.00 97.14           C  
ATOM   2135  HG  LEU A 145      14.162 -35.527 -18.262  1.00 97.14           H  
ATOM   2136  CD1 LEU A 145      12.957 -35.460 -20.015  1.00 97.14           C  
ATOM   2137 HD11 LEU A 145      13.291 -34.445 -20.230  1.00 97.14           H  
ATOM   2138 HD12 LEU A 145      13.576 -36.145 -20.593  1.00 97.14           H  
ATOM   2139 HD13 LEU A 145      11.914 -35.584 -20.306  1.00 97.14           H  
ATOM   2140  CD2 LEU A 145      12.218 -34.782 -17.740  1.00 97.14           C  
ATOM   2141 HD21 LEU A 145      12.496 -33.752 -17.966  1.00 97.14           H  
ATOM   2142 HD22 LEU A 145      11.176 -34.944 -18.013  1.00 97.14           H  
ATOM   2143 HD23 LEU A 145      12.350 -34.951 -16.671  1.00 97.14           H  
ATOM   2144  N   TRP A 146      11.904 -39.825 -16.222  1.00 95.52           N  
ATOM   2145  H   TRP A 146      11.180 -39.245 -15.821  1.00 95.52           H  
ATOM   2146  CA  TRP A 146      11.714 -41.265 -16.127  1.00 95.52           C  
ATOM   2147  HA  TRP A 146      12.531 -41.798 -16.614  1.00 95.52           H  
ATOM   2148  C   TRP A 146      10.404 -41.634 -16.820  1.00 95.52           C  
ATOM   2149  CB  TRP A 146      11.687 -41.664 -14.652  1.00 95.52           C  
ATOM   2150  HB2 TRP A 146      11.347 -42.697 -14.577  1.00 95.52           H  
ATOM   2151  HB3 TRP A 146      10.949 -41.027 -14.164  1.00 95.52           H  
ATOM   2152  O   TRP A 146       9.386 -40.965 -16.617  1.00 95.52           O  
ATOM   2153  CG  TRP A 146      12.964 -41.534 -13.882  1.00 95.52           C  
ATOM   2154  CD1 TRP A 146      13.502 -40.383 -13.414  1.00 95.52           C  
ATOM   2155  HD1 TRP A 146      13.076 -39.403 -13.571  1.00 95.52           H  
ATOM   2156  CD2 TRP A 146      13.873 -42.599 -13.467  1.00 95.52           C  
ATOM   2157  CE2 TRP A 146      14.945 -42.014 -12.729  1.00 95.52           C  
ATOM   2158  CE3 TRP A 146      13.909 -43.996 -13.658  1.00 95.52           C  
ATOM   2159  HE3 TRP A 146      13.155 -44.476 -14.265  1.00 95.52           H  
ATOM   2160  NE1 TRP A 146      14.675 -40.663 -12.735  1.00 95.52           N  
ATOM   2161  HE1 TRP A 146      15.292 -39.964 -12.346  1.00 95.52           H  
ATOM   2162  CH2 TRP A 146      16.002 -44.164 -12.406  1.00 95.52           C  
ATOM   2163  HH2 TRP A 146      16.821 -44.772 -12.049  1.00 95.52           H  
ATOM   2164  CZ2 TRP A 146      16.001 -42.773 -12.204  1.00 95.52           C  
ATOM   2165  HZ2 TRP A 146      16.817 -42.297 -11.681  1.00 95.52           H  
ATOM   2166  CZ3 TRP A 146      14.956 -44.769 -13.123  1.00 95.52           C  
ATOM   2167  HZ3 TRP A 146      14.987 -45.833 -13.308  1.00 95.52           H  
ATOM   2168  N   VAL A 147      10.440 -42.697 -17.615  1.00 97.06           N  
ATOM   2169  H   VAL A 147      11.298 -43.225 -17.682  1.00 97.06           H  
ATOM   2170  CA  VAL A 147       9.305 -43.270 -18.347  1.00 97.06           C  
ATOM   2171  HA  VAL A 147       8.373 -42.946 -17.884  1.00 97.06           H  
ATOM   2172  C   VAL A 147       9.363 -44.793 -18.232  1.00 97.06           C  
ATOM   2173  CB  VAL A 147       9.288 -42.836 -19.832  1.00 97.06           C  
ATOM   2174  HB  VAL A 147       8.505 -43.400 -20.338  1.00 97.06           H  
ATOM   2175  O   VAL A 147      10.447 -45.349 -18.088  1.00 97.06           O  
ATOM   2176  CG1 VAL A 147       8.943 -41.347 -19.977  1.00 97.06           C  
ATOM   2177 HG11 VAL A 147       7.988 -41.152 -19.488  1.00 97.06           H  
ATOM   2178 HG12 VAL A 147       8.850 -41.100 -21.034  1.00 97.06           H  
ATOM   2179 HG13 VAL A 147       9.722 -40.731 -19.528  1.00 97.06           H  
ATOM   2180  CG2 VAL A 147      10.605 -43.105 -20.573  1.00 97.06           C  
ATOM   2181 HG21 VAL A 147      11.420 -42.525 -20.141  1.00 97.06           H  
ATOM   2182 HG22 VAL A 147      10.493 -42.843 -21.625  1.00 97.06           H  
ATOM   2183 HG23 VAL A 147      10.852 -44.165 -20.517  1.00 97.06           H  
ATOM   2184  N   ASP A 148       8.211 -45.458 -18.288  1.00 96.60           N  
ATOM   2185  H   ASP A 148       7.363 -44.924 -18.413  1.00 96.60           H  
ATOM   2186  CA  ASP A 148       8.114 -46.929 -18.269  1.00 96.60           C  
ATOM   2187  HA  ASP A 148       8.986 -47.341 -17.762  1.00 96.60           H  
ATOM   2188  C   ASP A 148       8.108 -47.535 -19.684  1.00 96.60           C  
ATOM   2189  CB  ASP A 148       6.870 -47.353 -17.471  1.00 96.60           C  
ATOM   2190  HB2 ASP A 148       5.982 -46.940 -17.947  1.00 96.60           H  
ATOM   2191  HB3 ASP A 148       6.791 -48.440 -17.482  1.00 96.60           H  
ATOM   2192  O   ASP A 148       8.290 -48.735 -19.861  1.00 96.60           O  
ATOM   2193  CG  ASP A 148       6.941 -46.888 -16.016  1.00 96.60           C  
ATOM   2194  OD1 ASP A 148       8.006 -47.015 -15.374  1.00 96.60           O  
ATOM   2195  OD2 ASP A 148       5.977 -46.273 -15.514  1.00 96.60           O  
ATOM   2196  N   SER A 149       7.910 -46.700 -20.707  1.00 96.17           N  
ATOM   2197  H   SER A 149       7.776 -45.721 -20.499  1.00 96.17           H  
ATOM   2198  CA  SER A 149       8.100 -47.040 -22.119  1.00 96.17           C  
ATOM   2199  HA  SER A 149       8.904 -47.772 -22.194  1.00 96.17           H  
ATOM   2200  C   SER A 149       8.525 -45.797 -22.904  1.00 96.17           C  
ATOM   2201  CB  SER A 149       6.835 -47.666 -22.719  1.00 96.17           C  
ATOM   2202  HB2 SER A 149       6.662 -48.636 -22.252  1.00 96.17           H  
ATOM   2203  HB3 SER A 149       6.985 -47.821 -23.787  1.00 96.17           H  
ATOM   2204  O   SER A 149       8.164 -44.672 -22.550  1.00 96.17           O  
ATOM   2205  OG  SER A 149       5.695 -46.850 -22.523  1.00 96.17           O  
ATOM   2206  HG  SER A 149       5.353 -47.024 -21.643  1.00 96.17           H  
ATOM   2207  N   THR A 150       9.320 -45.982 -23.958  1.00 96.48           N  
ATOM   2208  H   THR A 150       9.656 -46.910 -24.174  1.00 96.48           H  
ATOM   2209  CA  THR A 150       9.865 -44.872 -24.751  1.00 96.48           C  
ATOM   2210  HA  THR A 150      10.360 -44.191 -24.059  1.00 96.48           H  
ATOM   2211  C   THR A 150       8.747 -44.144 -25.512  1.00 96.48           C  
ATOM   2212  CB  THR A 150      10.925 -45.372 -25.745  1.00 96.48           C  
ATOM   2213  HB  THR A 150      10.443 -45.898 -26.569  1.00 96.48           H  
ATOM   2214  O   THR A 150       8.026 -44.790 -26.276  1.00 96.48           O  
ATOM   2215  CG2 THR A 150      11.785 -44.235 -26.297  1.00 96.48           C  
ATOM   2216 HG21 THR A 150      12.287 -43.718 -25.479  1.00 96.48           H  
ATOM   2217 HG22 THR A 150      11.161 -43.528 -26.843  1.00 96.48           H  
ATOM   2218 HG23 THR A 150      12.531 -44.637 -26.983  1.00 96.48           H  
ATOM   2219  OG1 THR A 150      11.805 -46.260 -25.094  1.00 96.48           O  
ATOM   2220  HG1 THR A 150      12.494 -46.508 -25.716  1.00 96.48           H  
ATOM   2221  N   PRO A 151       8.584 -42.817 -25.350  1.00 97.68           N  
ATOM   2222  CA  PRO A 151       7.606 -42.048 -26.113  1.00 97.68           C  
ATOM   2223  HA  PRO A 151       6.652 -42.575 -26.085  1.00 97.68           H  
ATOM   2224  C   PRO A 151       8.036 -41.876 -27.587  1.00 97.68           C  
ATOM   2225  CB  PRO A 151       7.471 -40.725 -25.357  1.00 97.68           C  
ATOM   2226  HB2 PRO A 151       6.770 -40.847 -24.532  1.00 97.68           H  
ATOM   2227  HB3 PRO A 151       7.155 -39.907 -26.004  1.00 97.68           H  
ATOM   2228  O   PRO A 151       9.208 -42.082 -27.916  1.00 97.68           O  
ATOM   2229  CG  PRO A 151       8.881 -40.521 -24.805  1.00 97.68           C  
ATOM   2230  HG2 PRO A 151       8.894 -39.855 -23.942  1.00 97.68           H  
ATOM   2231  HG3 PRO A 151       9.526 -40.141 -25.597  1.00 97.68           H  
ATOM   2232  CD  PRO A 151       9.298 -41.943 -24.431  1.00 97.68           C  
ATOM   2233  HD2 PRO A 151      10.378 -42.057 -24.531  1.00 97.68           H  
ATOM   2234  HD3 PRO A 151       8.985 -42.163 -23.411  1.00 97.68           H  
ATOM   2235  N   PRO A 152       7.119 -41.495 -28.500  1.00 96.78           N  
ATOM   2236  CA  PRO A 152       7.382 -41.517 -29.939  1.00 96.78           C  
ATOM   2237  HA  PRO A 152       7.664 -42.538 -30.197  1.00 96.78           H  
ATOM   2238  C   PRO A 152       8.484 -40.538 -30.386  1.00 96.78           C  
ATOM   2239  CB  PRO A 152       6.046 -41.185 -30.616  1.00 96.78           C  
ATOM   2240  HB2 PRO A 152       5.979 -40.114 -30.809  1.00 96.78           H  
ATOM   2241  HB3 PRO A 152       5.913 -41.745 -31.541  1.00 96.78           H  
ATOM   2242  O   PRO A 152       8.668 -39.488 -29.758  1.00 96.78           O  
ATOM   2243  CG  PRO A 152       5.006 -41.571 -29.567  1.00 96.78           C  
ATOM   2244  HG2 PRO A 152       4.076 -41.015 -29.691  1.00 96.78           H  
ATOM   2245  HG3 PRO A 152       4.825 -42.645 -29.602  1.00 96.78           H  
ATOM   2246  CD  PRO A 152       5.712 -41.209 -28.265  1.00 96.78           C  
ATOM   2247  HD2 PRO A 152       5.585 -40.147 -28.056  1.00 96.78           H  
ATOM   2248  HD3 PRO A 152       5.303 -41.803 -27.448  1.00 96.78           H  
ATOM   2249  N   PRO A 153       9.170 -40.803 -31.515  1.00 94.52           N  
ATOM   2250  CA  PRO A 153      10.053 -39.827 -32.151  1.00 94.52           C  
ATOM   2251  HA  PRO A 153      10.925 -39.688 -31.512  1.00 94.52           H  
ATOM   2252  C   PRO A 153       9.352 -38.478 -32.373  1.00 94.52           C  
ATOM   2253  CB  PRO A 153      10.491 -40.464 -33.475  1.00 94.52           C  
ATOM   2254  HB2 PRO A 153       9.800 -40.191 -34.272  1.00 94.52           H  
ATOM   2255  HB3 PRO A 153      11.511 -40.184 -33.740  1.00 94.52           H  
ATOM   2256  O   PRO A 153       8.183 -38.425 -32.750  1.00 94.52           O  
ATOM   2257  CG  PRO A 153      10.370 -41.963 -33.199  1.00 94.52           C  
ATOM   2258  HG2 PRO A 153      10.224 -42.534 -34.116  1.00 94.52           H  
ATOM   2259  HG3 PRO A 153      11.253 -42.311 -32.663  1.00 94.52           H  
ATOM   2260  CD  PRO A 153       9.150 -42.038 -32.283  1.00 94.52           C  
ATOM   2261  HD2 PRO A 153       8.239 -42.082 -32.881  1.00 94.52           H  
ATOM   2262  HD3 PRO A 153       9.227 -42.915 -31.640  1.00 94.52           H  
ATOM   2263  N   GLY A 154      10.063 -37.377 -32.121  1.00 96.16           N  
ATOM   2264  H   GLY A 154      11.015 -37.484 -31.802  1.00 96.16           H  
ATOM   2265  CA  GLY A 154       9.496 -36.023 -32.176  1.00 96.16           C  
ATOM   2266  HA2 GLY A 154       8.772 -35.967 -32.989  1.00 96.16           H  
ATOM   2267  HA3 GLY A 154      10.298 -35.316 -32.391  1.00 96.16           H  
ATOM   2268  C   GLY A 154       8.796 -35.555 -30.892  1.00 96.16           C  
ATOM   2269  O   GLY A 154       8.402 -34.393 -30.826  1.00 96.16           O  
ATOM   2270  N   THR A 155       8.691 -36.404 -29.860  1.00 97.66           N  
ATOM   2271  H   THR A 155       8.956 -37.368 -30.002  1.00 97.66           H  
ATOM   2272  CA  THR A 155       8.289 -35.995 -28.500  1.00 97.66           C  
ATOM   2273  HA  THR A 155       7.263 -35.627 -28.541  1.00 97.66           H  
ATOM   2274  C   THR A 155       9.178 -34.858 -27.979  1.00 97.66           C  
ATOM   2275  CB  THR A 155       8.326 -37.196 -27.538  1.00 97.66           C  
ATOM   2276  HB  THR A 155       9.304 -37.673 -27.598  1.00 97.66           H  
ATOM   2277  O   THR A 155      10.376 -34.796 -28.265  1.00 97.66           O  
ATOM   2278  CG2 THR A 155       8.030 -36.886 -26.071  1.00 97.66           C  
ATOM   2279 HG21 THR A 155       8.759 -36.183 -25.667  1.00 97.66           H  
ATOM   2280 HG22 THR A 155       8.088 -37.809 -25.493  1.00 97.66           H  
ATOM   2281 HG23 THR A 155       7.028 -36.469 -25.969  1.00 97.66           H  
ATOM   2282  OG1 THR A 155       7.341 -38.118 -27.927  1.00 97.66           O  
ATOM   2283  HG1 THR A 155       7.735 -38.656 -28.618  1.00 97.66           H  
ATOM   2284  N   ARG A 156       8.595 -33.953 -27.190  1.00 97.35           N  
ATOM   2285  H   ARG A 156       7.614 -34.092 -26.993  1.00 97.35           H  
ATOM   2286  CA  ARG A 156       9.212 -32.737 -26.650  1.00 97.35           C  
ATOM   2287  HA  ARG A 156      10.283 -32.762 -26.848  1.00 97.35           H  
ATOM   2288  C   ARG A 156       9.032 -32.643 -25.134  1.00 97.35           C  
ATOM   2289  CB  ARG A 156       8.610 -31.509 -27.354  1.00 97.35           C  
ATOM   2290  HB2 ARG A 156       9.167 -30.636 -27.015  1.00 97.35           H  
ATOM   2291  HB3 ARG A 156       7.571 -31.386 -27.046  1.00 97.35           H  
ATOM   2292  O   ARG A 156       8.085 -33.189 -24.572  1.00 97.35           O  
ATOM   2293  CG  ARG A 156       8.651 -31.595 -28.895  1.00 97.35           C  
ATOM   2294  HG2 ARG A 156       9.612 -31.998 -29.213  1.00 97.35           H  
ATOM   2295  HG3 ARG A 156       7.864 -32.270 -29.234  1.00 97.35           H  
ATOM   2296  CD  ARG A 156       8.439 -30.231 -29.564  1.00 97.35           C  
ATOM   2297  HD2 ARG A 156       8.388 -30.379 -30.643  1.00 97.35           H  
ATOM   2298  HD3 ARG A 156       7.495 -29.804 -29.223  1.00 97.35           H  
ATOM   2299  NE  ARG A 156       9.560 -29.336 -29.233  1.00 97.35           N  
ATOM   2300  HE  ARG A 156      10.213 -29.696 -28.552  1.00 97.35           H  
ATOM   2301  NH1 ARG A 156       9.198 -27.543 -30.664  1.00 97.35           N  
ATOM   2302 HH11 ARG A 156       9.599 -26.681 -31.006  1.00 97.35           H  
ATOM   2303 HH12 ARG A 156       8.396 -27.969 -31.105  1.00 97.35           H  
ATOM   2304  NH2 ARG A 156      10.987 -27.618 -29.389  1.00 97.35           N  
ATOM   2305 HH21 ARG A 156      11.663 -28.082 -28.799  1.00 97.35           H  
ATOM   2306 HH22 ARG A 156      11.338 -26.940 -30.050  1.00 97.35           H  
ATOM   2307  CZ  ARG A 156       9.887 -28.177 -29.763  1.00 97.35           C  
ATOM   2308  N   VAL A 157       9.931 -31.921 -24.465  1.00 98.10           N  
ATOM   2309  H   VAL A 157      10.698 -31.528 -24.992  1.00 98.10           H  
ATOM   2310  CA  VAL A 157       9.911 -31.702 -23.010  1.00 98.10           C  
ATOM   2311  HA  VAL A 157       8.986 -32.110 -22.603  1.00 98.10           H  
ATOM   2312  C   VAL A 157       9.948 -30.208 -22.719  1.00 98.10           C  
ATOM   2313  CB  VAL A 157      11.081 -32.403 -22.297  1.00 98.10           C  
ATOM   2314  HB  VAL A 157      12.013 -31.888 -22.529  1.00 98.10           H  
ATOM   2315  O   VAL A 157      10.963 -29.549 -22.957  1.00 98.10           O  
ATOM   2316  CG1 VAL A 157      10.849 -32.353 -20.778  1.00 98.10           C  
ATOM   2317 HG11 VAL A 157       9.902 -32.832 -20.529  1.00 98.10           H  
ATOM   2318 HG12 VAL A 157      11.656 -32.873 -20.262  1.00 98.10           H  
ATOM   2319 HG13 VAL A 157      10.836 -31.320 -20.431  1.00 98.10           H  
ATOM   2320  CG2 VAL A 157      11.243 -33.864 -22.726  1.00 98.10           C  
ATOM   2321 HG21 VAL A 157      10.365 -34.444 -22.442  1.00 98.10           H  
ATOM   2322 HG22 VAL A 157      11.392 -33.926 -23.804  1.00 98.10           H  
ATOM   2323 HG23 VAL A 157      12.136 -34.284 -22.264  1.00 98.10           H  
ATOM   2324  N   ARG A 158       8.848 -29.665 -22.195  1.00 98.64           N  
ATOM   2325  H   ARG A 158       8.075 -30.282 -21.991  1.00 98.64           H  
ATOM   2326  CA  ARG A 158       8.675 -28.232 -21.920  1.00 98.64           C  
ATOM   2327  HA  ARG A 158       9.490 -27.681 -22.387  1.00 98.64           H  
ATOM   2328  C   ARG A 158       8.714 -27.947 -20.424  1.00 98.64           C  
ATOM   2329  CB  ARG A 158       7.364 -27.769 -22.566  1.00 98.64           C  
ATOM   2330  HB2 ARG A 158       7.393 -28.035 -23.623  1.00 98.64           H  
ATOM   2331  HB3 ARG A 158       6.545 -28.322 -22.107  1.00 98.64           H  
ATOM   2332  O   ARG A 158       8.091 -28.649 -19.634  1.00 98.64           O  
ATOM   2333  CG  ARG A 158       7.084 -26.260 -22.430  1.00 98.64           C  
ATOM   2334  HG2 ARG A 158       7.842 -25.700 -22.978  1.00 98.64           H  
ATOM   2335  HG3 ARG A 158       7.128 -25.967 -21.381  1.00 98.64           H  
ATOM   2336  CD  ARG A 158       5.691 -25.886 -22.958  1.00 98.64           C  
ATOM   2337  HD2 ARG A 158       4.944 -26.332 -22.301  1.00 98.64           H  
ATOM   2338  HD3 ARG A 158       5.563 -24.804 -22.934  1.00 98.64           H  
ATOM   2339  NE  ARG A 158       5.463 -26.400 -24.313  1.00 98.64           N  
ATOM   2340  HE  ARG A 158       5.026 -27.309 -24.369  1.00 98.64           H  
ATOM   2341  NH1 ARG A 158       6.497 -24.768 -25.564  1.00 98.64           N  
ATOM   2342 HH11 ARG A 158       6.613 -24.198 -24.739  1.00 98.64           H  
ATOM   2343 HH12 ARG A 158       6.813 -24.448 -26.468  1.00 98.64           H  
ATOM   2344  NH2 ARG A 158       5.718 -26.637 -26.530  1.00 98.64           N  
ATOM   2345 HH21 ARG A 158       5.974 -26.328 -27.457  1.00 98.64           H  
ATOM   2346 HH22 ARG A 158       5.295 -27.543 -26.383  1.00 98.64           H  
ATOM   2347  CZ  ARG A 158       5.891 -25.922 -25.461  1.00 98.64           C  
ATOM   2348  N   ALA A 159       9.398 -26.871 -20.041  1.00 98.82           N  
ATOM   2349  H   ALA A 159       9.885 -26.355 -20.760  1.00 98.82           H  
ATOM   2350  CA  ALA A 159       9.398 -26.316 -18.694  1.00 98.82           C  
ATOM   2351  HA  ALA A 159       8.802 -26.961 -18.048  1.00 98.82           H  
ATOM   2352  C   ALA A 159       8.769 -24.914 -18.676  1.00 98.82           C  
ATOM   2353  CB  ALA A 159      10.828 -26.316 -18.145  1.00 98.82           C  
ATOM   2354  HB1 ALA A 159      10.831 -25.944 -17.121  1.00 98.82           H  
ATOM   2355  HB2 ALA A 159      11.464 -25.682 -18.763  1.00 98.82           H  
ATOM   2356  HB3 ALA A 159      11.219 -27.334 -18.153  1.00 98.82           H  
ATOM   2357  O   ALA A 159       9.151 -24.034 -19.451  1.00 98.82           O  
ATOM   2358  N   MET A 160       7.830 -24.688 -17.754  1.00 98.52           N  
ATOM   2359  H   MET A 160       7.546 -25.466 -17.176  1.00 98.52           H  
ATOM   2360  CA  MET A 160       7.157 -23.399 -17.552  1.00 98.52           C  
ATOM   2361  HA  MET A 160       7.737 -22.616 -18.040  1.00 98.52           H  
ATOM   2362  C   MET A 160       7.068 -23.059 -16.058  1.00 98.52           C  
ATOM   2363  CB  MET A 160       5.768 -23.439 -18.213  1.00 98.52           C  
ATOM   2364  HB2 MET A 160       5.876 -23.774 -19.244  1.00 98.52           H  
ATOM   2365  HB3 MET A 160       5.134 -24.150 -17.684  1.00 98.52           H  
ATOM   2366  O   MET A 160       6.831 -23.937 -15.227  1.00 98.52           O  
ATOM   2367  CG  MET A 160       5.090 -22.062 -18.216  1.00 98.52           C  
ATOM   2368  HG2 MET A 160       5.708 -21.362 -18.778  1.00 98.52           H  
ATOM   2369  HG3 MET A 160       5.018 -21.703 -17.189  1.00 98.52           H  
ATOM   2370  SD  MET A 160       3.415 -22.021 -18.900  1.00 98.52           S  
ATOM   2371  CE  MET A 160       3.729 -22.229 -20.676  1.00 98.52           C  
ATOM   2372  HE1 MET A 160       4.219 -23.185 -20.861  1.00 98.52           H  
ATOM   2373  HE2 MET A 160       2.782 -22.210 -21.216  1.00 98.52           H  
ATOM   2374  HE3 MET A 160       4.357 -21.416 -21.040  1.00 98.52           H  
ATOM   2375  N   ALA A 161       7.231 -21.780 -15.705  1.00 98.83           N  
ATOM   2376  H   ALA A 161       7.376 -21.096 -16.434  1.00 98.83           H  
ATOM   2377  CA  ALA A 161       7.121 -21.303 -14.325  1.00 98.83           C  
ATOM   2378  HA  ALA A 161       7.164 -22.162 -13.655  1.00 98.83           H  
ATOM   2379  C   ALA A 161       5.791 -20.571 -14.062  1.00 98.83           C  
ATOM   2380  CB  ALA A 161       8.335 -20.427 -13.992  1.00 98.83           C  
ATOM   2381  HB1 ALA A 161       8.279 -20.116 -12.949  1.00 98.83           H  
ATOM   2382  HB2 ALA A 161       8.349 -19.549 -14.638  1.00 98.83           H  
ATOM   2383  HB3 ALA A 161       9.253 -20.995 -14.140  1.00 98.83           H  
ATOM   2384  O   ALA A 161       5.427 -19.645 -14.788  1.00 98.83           O  
ATOM   2385  N   ILE A 162       5.109 -20.920 -12.965  1.00 97.90           N  
ATOM   2386  H   ILE A 162       5.468 -21.690 -12.419  1.00 97.90           H  
ATOM   2387  CA  ILE A 162       3.926 -20.201 -12.456  1.00 97.90           C  
ATOM   2388  HA  ILE A 162       3.839 -19.256 -12.993  1.00 97.90           H  
ATOM   2389  C   ILE A 162       4.094 -19.843 -10.976  1.00 97.90           C  
ATOM   2390  CB  ILE A 162       2.607 -20.972 -12.706  1.00 97.90           C  
ATOM   2391  HB  ILE A 162       1.798 -20.326 -12.366  1.00 97.90           H  
ATOM   2392  O   ILE A 162       4.806 -20.523 -10.239  1.00 97.90           O  
ATOM   2393  CG1 ILE A 162       2.508 -22.298 -11.915  1.00 97.90           C  
ATOM   2394 HG12 ILE A 162       2.825 -22.139 -10.885  1.00 97.90           H  
ATOM   2395 HG13 ILE A 162       3.168 -23.042 -12.362  1.00 97.90           H  
ATOM   2396  CG2 ILE A 162       2.399 -21.201 -14.214  1.00 97.90           C  
ATOM   2397 HG21 ILE A 162       3.128 -21.915 -14.597  1.00 97.90           H  
ATOM   2398 HG22 ILE A 162       1.400 -21.596 -14.402  1.00 97.90           H  
ATOM   2399 HG23 ILE A 162       2.507 -20.263 -14.758  1.00 97.90           H  
ATOM   2400  CD1 ILE A 162       1.078 -22.852 -11.856  1.00 97.90           C  
ATOM   2401 HD11 ILE A 162       0.717 -23.097 -12.855  1.00 97.90           H  
ATOM   2402 HD12 ILE A 162       0.413 -22.114 -11.407  1.00 97.90           H  
ATOM   2403 HD13 ILE A 162       1.065 -23.757 -11.250  1.00 97.90           H  
ATOM   2404  N   TYR A 163       3.423 -18.797 -10.489  1.00 97.03           N  
ATOM   2405  H   TYR A 163       2.843 -18.246 -11.106  1.00 97.03           H  
ATOM   2406  CA  TYR A 163       3.383 -18.527  -9.049  1.00 97.03           C  
ATOM   2407  HA  TYR A 163       4.400 -18.577  -8.659  1.00 97.03           H  
ATOM   2408  C   TYR A 163       2.553 -19.588  -8.316  1.00 97.03           C  
ATOM   2409  CB  TYR A 163       2.851 -17.120  -8.776  1.00 97.03           C  
ATOM   2410  HB2 TYR A 163       1.903 -16.990  -9.298  1.00 97.03           H  
ATOM   2411  HB3 TYR A 163       2.654 -17.026  -7.708  1.00 97.03           H  
ATOM   2412  O   TYR A 163       1.427 -19.882  -8.703  1.00 97.03           O  
ATOM   2413  CG  TYR A 163       3.817 -16.020  -9.164  1.00 97.03           C  
ATOM   2414  CD1 TYR A 163       4.988 -15.824  -8.407  1.00 97.03           C  
ATOM   2415  HD1 TYR A 163       5.205 -16.473  -7.571  1.00 97.03           H  
ATOM   2416  CD2 TYR A 163       3.560 -15.203 -10.280  1.00 97.03           C  
ATOM   2417  HD2 TYR A 163       2.680 -15.364 -10.886  1.00 97.03           H  
ATOM   2418  CE1 TYR A 163       5.887 -14.799  -8.755  1.00 97.03           C  
ATOM   2419  HE1 TYR A 163       6.785 -14.656  -8.173  1.00 97.03           H  
ATOM   2420  CE2 TYR A 163       4.448 -14.169 -10.622  1.00 97.03           C  
ATOM   2421  HE2 TYR A 163       4.242 -13.544 -11.479  1.00 97.03           H  
ATOM   2422  OH  TYR A 163       6.435 -12.924 -10.165  1.00 97.03           O  
ATOM   2423  HH  TYR A 163       5.993 -12.351 -10.795  1.00 97.03           H  
ATOM   2424  CZ  TYR A 163       5.610 -13.958  -9.857  1.00 97.03           C  
ATOM   2425  N   LYS A 164       3.070 -20.130  -7.205  1.00 96.92           N  
ATOM   2426  H   LYS A 164       3.994 -19.834  -6.922  1.00 96.92           H  
ATOM   2427  CA  LYS A 164       2.391 -21.193  -6.434  1.00 96.92           C  
ATOM   2428  HA  LYS A 164       2.078 -21.968  -7.133  1.00 96.92           H  
ATOM   2429  C   LYS A 164       1.113 -20.711  -5.730  1.00 96.92           C  
ATOM   2430  CB  LYS A 164       3.391 -21.803  -5.430  1.00 96.92           C  
ATOM   2431  HB2 LYS A 164       3.648 -21.053  -4.681  1.00 96.92           H  
ATOM   2432  HB3 LYS A 164       4.298 -22.089  -5.963  1.00 96.92           H  
ATOM   2433  O   LYS A 164       0.261 -21.511  -5.356  1.00 96.92           O  
ATOM   2434  CG  LYS A 164       2.819 -23.049  -4.726  1.00 96.92           C  
ATOM   2435  HG2 LYS A 164       2.484 -23.752  -5.488  1.00 96.92           H  
ATOM   2436  HG3 LYS A 164       1.964 -22.767  -4.112  1.00 96.92           H  
ATOM   2437  CD  LYS A 164       3.817 -23.754  -3.803  1.00 96.92           C  
ATOM   2438  HD2 LYS A 164       4.065 -23.108  -2.960  1.00 96.92           H  
ATOM   2439  HD3 LYS A 164       4.727 -23.979  -4.359  1.00 96.92           H  
ATOM   2440  CE  LYS A 164       3.183 -25.065  -3.309  1.00 96.92           C  
ATOM   2441  HE2 LYS A 164       2.996 -25.690  -4.181  1.00 96.92           H  
ATOM   2442  HE3 LYS A 164       2.222 -24.854  -2.839  1.00 96.92           H  
ATOM   2443  NZ  LYS A 164       4.069 -25.792  -2.370  1.00 96.92           N  
ATOM   2444  HZ1 LYS A 164       4.107 -25.357  -1.460  1.00 96.92           H  
ATOM   2445  HZ2 LYS A 164       3.855 -26.777  -2.298  1.00 96.92           H  
ATOM   2446  HZ3 LYS A 164       5.030 -25.706  -2.670  1.00 96.92           H  
ATOM   2447  N   GLN A 165       1.000 -19.409  -5.474  1.00 91.36           N  
ATOM   2448  H   GLN A 165       1.665 -18.792  -5.917  1.00 91.36           H  
ATOM   2449  CA  GLN A 165      -0.100 -18.828  -4.705  1.00 91.36           C  
ATOM   2450  HA  GLN A 165      -0.519 -19.588  -4.046  1.00 91.36           H  
ATOM   2451  C   GLN A 165      -1.207 -18.348  -5.647  1.00 91.36           C  
ATOM   2452  CB  GLN A 165       0.414 -17.676  -3.834  1.00 91.36           C  
ATOM   2453  HB2 GLN A 165       0.689 -16.841  -4.478  1.00 91.36           H  
ATOM   2454  HB3 GLN A 165      -0.407 -17.363  -3.190  1.00 91.36           H  
ATOM   2455  O   GLN A 165      -0.933 -17.551  -6.542  1.00 91.36           O  
ATOM   2456  CG  GLN A 165       1.618 -18.029  -2.947  1.00 91.36           C  
ATOM   2457  HG2 GLN A 165       2.470 -18.307  -3.567  1.00 91.36           H  
ATOM   2458  HG3 GLN A 165       1.362 -18.870  -2.303  1.00 91.36           H  
ATOM   2459  CD  GLN A 165       2.016 -16.837  -2.089  1.00 91.36           C  
ATOM   2460  NE2 GLN A 165       1.337 -16.598  -0.987  1.00 91.36           N  
ATOM   2461 HE21 GLN A 165       1.628 -15.788  -0.459  1.00 91.36           H  
ATOM   2462 HE22 GLN A 165       0.596 -17.220  -0.698  1.00 91.36           H  
ATOM   2463  OE1 GLN A 165       2.912 -16.072  -2.401  1.00 91.36           O  
ATOM   2464  N   SER A 166      -2.453 -18.773  -5.419  1.00 88.15           N  
ATOM   2465  H   SER A 166      -2.636 -19.396  -4.645  1.00 88.15           H  
ATOM   2466  CA  SER A 166      -3.571 -18.516  -6.340  1.00 88.15           C  
ATOM   2467  HA  SER A 166      -3.328 -18.970  -7.301  1.00 88.15           H  
ATOM   2468  C   SER A 166      -3.820 -17.035  -6.628  1.00 88.15           C  
ATOM   2469  CB  SER A 166      -4.851 -19.190  -5.837  1.00 88.15           C  
ATOM   2470  HB2 SER A 166      -5.688 -18.889  -6.467  1.00 88.15           H  
ATOM   2471  HB3 SER A 166      -4.733 -20.271  -5.914  1.00 88.15           H  
ATOM   2472  O   SER A 166      -4.074 -16.690  -7.775  1.00 88.15           O  
ATOM   2473  OG  SER A 166      -5.113 -18.847  -4.485  1.00 88.15           O  
ATOM   2474  HG  SER A 166      -5.970 -19.215  -4.256  1.00 88.15           H  
ATOM   2475  N   GLN A 167      -3.629 -16.136  -5.654  1.00 87.53           N  
ATOM   2476  H   GLN A 167      -3.414 -16.476  -4.727  1.00 87.53           H  
ATOM   2477  CA  GLN A 167      -3.755 -14.683  -5.861  1.00 87.53           C  
ATOM   2478  HA  GLN A 167      -4.658 -14.533  -6.453  1.00 87.53           H  
ATOM   2479  C   GLN A 167      -2.625 -14.039  -6.700  1.00 87.53           C  
ATOM   2480  CB  GLN A 167      -3.989 -13.974  -4.512  1.00 87.53           C  
ATOM   2481  HB2 GLN A 167      -4.476 -13.023  -4.728  1.00 87.53           H  
ATOM   2482  HB3 GLN A 167      -4.686 -14.560  -3.913  1.00 87.53           H  
ATOM   2483  O   GLN A 167      -2.513 -12.814  -6.745  1.00 87.53           O  
ATOM   2484  CG  GLN A 167      -2.732 -13.659  -3.675  1.00 87.53           C  
ATOM   2485  HG2 GLN A 167      -2.025 -13.083  -4.272  1.00 87.53           H  
ATOM   2486  HG3 GLN A 167      -3.027 -13.015  -2.847  1.00 87.53           H  
ATOM   2487  CD  GLN A 167      -2.003 -14.853  -3.069  1.00 87.53           C  
ATOM   2488  NE2 GLN A 167      -0.758 -14.670  -2.687  1.00 87.53           N  
ATOM   2489 HE21 GLN A 167      -0.269 -15.465  -2.301  1.00 87.53           H  
ATOM   2490 HE22 GLN A 167      -0.268 -13.840  -2.988  1.00 87.53           H  
ATOM   2491  OE1 GLN A 167      -2.524 -15.941  -2.884  1.00 87.53           O  
ATOM   2492  N   HIS A 168      -1.745 -14.855  -7.286  1.00 93.51           N  
ATOM   2493  H   HIS A 168      -1.862 -15.847  -7.139  1.00 93.51           H  
ATOM   2494  CA  HIS A 168      -0.674 -14.455  -8.202  1.00 93.51           C  
ATOM   2495  HA  HIS A 168      -0.877 -13.452  -8.577  1.00 93.51           H  
ATOM   2496  C   HIS A 168      -0.575 -15.364  -9.441  1.00 93.51           C  
ATOM   2497  CB  HIS A 168       0.669 -14.447  -7.444  1.00 93.51           C  
ATOM   2498  HB2 HIS A 168       0.881 -15.460  -7.102  1.00 93.51           H  
ATOM   2499  HB3 HIS A 168       1.460 -14.154  -8.134  1.00 93.51           H  
ATOM   2500  O   HIS A 168       0.298 -15.135 -10.268  1.00 93.51           O  
ATOM   2501  CG  HIS A 168       0.717 -13.511  -6.263  1.00 93.51           C  
ATOM   2502  CD2 HIS A 168       1.145 -13.805  -4.998  1.00 93.51           C  
ATOM   2503  HD2 HIS A 168       1.544 -14.755  -4.672  1.00 93.51           H  
ATOM   2504  ND1 HIS A 168       0.293 -12.205  -6.254  1.00 93.51           N  
ATOM   2505  HD1 HIS A 168      -0.239 -11.769  -6.993  1.00 93.51           H  
ATOM   2506  CE1 HIS A 168       0.436 -11.729  -5.008  1.00 93.51           C  
ATOM   2507  HE1 HIS A 168       0.129 -10.743  -4.693  1.00 93.51           H  
ATOM   2508  NE2 HIS A 168       0.958 -12.669  -4.198  1.00 93.51           N  
ATOM   2509  N   MET A 169      -1.411 -16.401  -9.589  1.00 93.16           N  
ATOM   2510  H   MET A 169      -2.182 -16.513  -8.945  1.00 93.16           H  
ATOM   2511  CA  MET A 169      -1.265 -17.389 -10.673  1.00 93.16           C  
ATOM   2512  HA  MET A 169      -0.244 -17.772 -10.661  1.00 93.16           H  
ATOM   2513  C   MET A 169      -1.471 -16.792 -12.076  1.00 93.16           C  
ATOM   2514  CB  MET A 169      -2.225 -18.564 -10.435  1.00 93.16           C  
ATOM   2515  HB2 MET A 169      -3.167 -18.208 -10.019  1.00 93.16           H  
ATOM   2516  HB3 MET A 169      -2.431 -19.050 -11.389  1.00 93.16           H  
ATOM   2517  O   MET A 169      -0.831 -17.241 -13.027  1.00 93.16           O  
ATOM   2518  CG  MET A 169      -1.599 -19.616  -9.517  1.00 93.16           C  
ATOM   2519  HG2 MET A 169      -1.222 -19.132  -8.617  1.00 93.16           H  
ATOM   2520  HG3 MET A 169      -0.754 -20.053 -10.048  1.00 93.16           H  
ATOM   2521  SD  MET A 169      -2.712 -20.960  -9.024  1.00 93.16           S  
ATOM   2522  CE  MET A 169      -1.473 -22.176  -8.510  1.00 93.16           C  
ATOM   2523  HE1 MET A 169      -0.827 -21.741  -7.747  1.00 93.16           H  
ATOM   2524  HE2 MET A 169      -0.870 -22.465  -9.371  1.00 93.16           H  
ATOM   2525  HE3 MET A 169      -1.971 -23.059  -8.110  1.00 93.16           H  
ATOM   2526  N   THR A 170      -2.305 -15.759 -12.196  1.00 91.42           N  
ATOM   2527  H   THR A 170      -2.802 -15.434 -11.380  1.00 91.42           H  
ATOM   2528  CA  THR A 170      -2.534 -14.951 -13.408  1.00 91.42           C  
ATOM   2529  HA  THR A 170      -2.767 -15.602 -14.250  1.00 91.42           H  
ATOM   2530  C   THR A 170      -1.318 -14.107 -13.814  1.00 91.42           C  
ATOM   2531  CB  THR A 170      -3.743 -14.023 -13.168  1.00 91.42           C  
ATOM   2532  HB  THR A 170      -3.750 -13.219 -13.903  1.00 91.42           H  
ATOM   2533  O   THR A 170      -1.172 -13.765 -14.984  1.00 91.42           O  
ATOM   2534  CG2 THR A 170      -5.051 -14.804 -13.278  1.00 91.42           C  
ATOM   2535 HG21 THR A 170      -5.052 -15.663 -12.607  1.00 91.42           H  
ATOM   2536 HG22 THR A 170      -5.184 -15.148 -14.304  1.00 91.42           H  
ATOM   2537 HG23 THR A 170      -5.887 -14.151 -13.027  1.00 91.42           H  
ATOM   2538  OG1 THR A 170      -3.678 -13.477 -11.862  1.00 91.42           O  
ATOM   2539  HG1 THR A 170      -4.480 -12.971 -11.712  1.00 91.42           H  
ATOM   2540  N   GLU A 171      -0.394 -13.803 -12.897  1.00 94.03           N  
ATOM   2541  H   GLU A 171      -0.496 -14.171 -11.963  1.00 94.03           H  
ATOM   2542  CA  GLU A 171       0.823 -13.046 -13.211  1.00 94.03           C  
ATOM   2543  HA  GLU A 171       0.558 -12.265 -13.924  1.00 94.03           H  
ATOM   2544  C   GLU A 171       1.877 -13.948 -13.877  1.00 94.03           C  
ATOM   2545  CB  GLU A 171       1.352 -12.351 -11.942  1.00 94.03           C  
ATOM   2546  HB2 GLU A 171       0.519 -11.870 -11.430  1.00 94.03           H  
ATOM   2547  HB3 GLU A 171       1.772 -13.102 -11.273  1.00 94.03           H  
ATOM   2548  O   GLU A 171       2.168 -15.055 -13.409  1.00 94.03           O  
ATOM   2549  CG  GLU A 171       2.419 -11.283 -12.237  1.00 94.03           C  
ATOM   2550  HG2 GLU A 171       3.189 -11.713 -12.878  1.00 94.03           H  
ATOM   2551  HG3 GLU A 171       1.957 -10.455 -12.774  1.00 94.03           H  
ATOM   2552  CD  GLU A 171       3.074 -10.767 -10.948  1.00 94.03           C  
ATOM   2553  OE1 GLU A 171       4.316 -10.874 -10.799  1.00 94.03           O  
ATOM   2554  OE2 GLU A 171       2.366 -10.326 -10.014  1.00 94.03           O  
ATOM   2555  N   VAL A 172       2.483 -13.473 -14.968  1.00 97.12           N  
ATOM   2556  H   VAL A 172       2.188 -12.583 -15.344  1.00 97.12           H  
ATOM   2557  CA  VAL A 172       3.565 -14.195 -15.650  1.00 97.12           C  
ATOM   2558  HA  VAL A 172       3.253 -15.231 -15.775  1.00 97.12           H  
ATOM   2559  C   VAL A 172       4.841 -14.173 -14.806  1.00 97.12           C  
ATOM   2560  CB  VAL A 172       3.852 -13.626 -17.050  1.00 97.12           C  
ATOM   2561  HB  VAL A 172       4.220 -12.604 -16.956  1.00 97.12           H  
ATOM   2562  O   VAL A 172       5.314 -13.111 -14.395  1.00 97.12           O  
ATOM   2563  CG1 VAL A 172       4.932 -14.475 -17.737  1.00 97.12           C  
ATOM   2564 HG11 VAL A 172       5.085 -14.143 -18.764  1.00 97.12           H  
ATOM   2565 HG12 VAL A 172       5.891 -14.379 -17.229  1.00 97.12           H  
ATOM   2566 HG13 VAL A 172       4.633 -15.523 -17.758  1.00 97.12           H  
ATOM   2567  CG2 VAL A 172       2.596 -13.602 -17.926  1.00 97.12           C  
ATOM   2568 HG21 VAL A 172       1.827 -12.961 -17.493  1.00 97.12           H  
ATOM   2569 HG22 VAL A 172       2.842 -13.196 -18.907  1.00 97.12           H  
ATOM   2570 HG23 VAL A 172       2.191 -14.605 -18.058  1.00 97.12           H  
ATOM   2571  N   VAL A 173       5.455 -15.341 -14.596  1.00 98.55           N  
ATOM   2572  H   VAL A 173       5.059 -16.182 -14.990  1.00 98.55           H  
ATOM   2573  CA  VAL A 173       6.768 -15.436 -13.949  1.00 98.55           C  
ATOM   2574  HA  VAL A 173       6.787 -14.735 -13.114  1.00 98.55           H  
ATOM   2575  C   VAL A 173       7.860 -15.031 -14.943  1.00 98.55           C  
ATOM   2576  CB  VAL A 173       7.026 -16.838 -13.374  1.00 98.55           C  
ATOM   2577  HB  VAL A 173       7.002 -17.572 -14.179  1.00 98.55           H  
ATOM   2578  O   VAL A 173       8.128 -15.730 -15.915  1.00 98.55           O  
ATOM   2579  CG1 VAL A 173       8.396 -16.894 -12.689  1.00 98.55           C  
ATOM   2580 HG11 VAL A 173       8.538 -17.872 -12.230  1.00 98.55           H  
ATOM   2581 HG12 VAL A 173       8.469 -16.121 -11.923  1.00 98.55           H  
ATOM   2582 HG13 VAL A 173       9.182 -16.754 -13.431  1.00 98.55           H  
ATOM   2583  CG2 VAL A 173       5.979 -17.216 -12.322  1.00 98.55           C  
ATOM   2584 HG21 VAL A 173       4.985 -17.220 -12.770  1.00 98.55           H  
ATOM   2585 HG22 VAL A 173       5.994 -16.504 -11.497  1.00 98.55           H  
ATOM   2586 HG23 VAL A 173       6.194 -18.214 -11.942  1.00 98.55           H  
ATOM   2587  N   ARG A 174       8.522 -13.906 -14.664  1.00 97.59           N  
ATOM   2588  H   ARG A 174       8.216 -13.380 -13.858  1.00 97.59           H  
ATOM   2589  CA  ARG A 174       9.598 -13.324 -15.482  1.00 97.59           C  
ATOM   2590  HA  ARG A 174       9.986 -14.097 -16.145  1.00 97.59           H  
ATOM   2591  C   ARG A 174      10.779 -12.862 -14.625  1.00 97.59           C  
ATOM   2592  CB  ARG A 174       9.011 -12.216 -16.384  1.00 97.59           C  
ATOM   2593  HB2 ARG A 174       9.807 -11.794 -16.997  1.00 97.59           H  
ATOM   2594  HB3 ARG A 174       8.297 -12.694 -17.055  1.00 97.59           H  
ATOM   2595  O   ARG A 174      10.659 -12.720 -13.402  1.00 97.59           O  
ATOM   2596  CG  ARG A 174       8.290 -11.071 -15.641  1.00 97.59           C  
ATOM   2597  HG2 ARG A 174       7.503 -11.480 -15.007  1.00 97.59           H  
ATOM   2598  HG3 ARG A 174       9.009 -10.555 -15.004  1.00 97.59           H  
ATOM   2599  CD  ARG A 174       7.651 -10.040 -16.591  1.00 97.59           C  
ATOM   2600  HD2 ARG A 174       8.432  -9.588 -17.202  1.00 97.59           H  
ATOM   2601  HD3 ARG A 174       7.210  -9.247 -15.987  1.00 97.59           H  
ATOM   2602  NE  ARG A 174       6.587 -10.627 -17.440  1.00 97.59           N  
ATOM   2603  HE  ARG A 174       5.721 -10.883 -16.988  1.00 97.59           H  
ATOM   2604  NH1 ARG A 174       7.722 -10.631 -19.441  1.00 97.59           N  
ATOM   2605 HH11 ARG A 174       7.787 -10.943 -20.399  1.00 97.59           H  
ATOM   2606 HH12 ARG A 174       8.323  -9.862 -19.179  1.00 97.59           H  
ATOM   2607  NH2 ARG A 174       5.767 -11.647 -19.321  1.00 97.59           N  
ATOM   2608 HH21 ARG A 174       6.008 -12.066 -20.208  1.00 97.59           H  
ATOM   2609 HH22 ARG A 174       4.908 -11.934 -18.876  1.00 97.59           H  
ATOM   2610  CZ  ARG A 174       6.689 -10.955 -18.721  1.00 97.59           C  
ATOM   2611  N   ARG A 175      11.938 -12.640 -15.254  1.00 97.48           N  
ATOM   2612  H   ARG A 175      11.962 -12.791 -16.253  1.00 97.48           H  
ATOM   2613  CA  ARG A 175      13.104 -12.012 -14.603  1.00 97.48           C  
ATOM   2614  HA  ARG A 175      13.323 -12.563 -13.688  1.00 97.48           H  
ATOM   2615  C   ARG A 175      12.771 -10.571 -14.189  1.00 97.48           C  
ATOM   2616  CB  ARG A 175      14.335 -12.074 -15.526  1.00 97.48           C  
ATOM   2617  HB2 ARG A 175      14.101 -11.591 -16.475  1.00 97.48           H  
ATOM   2618  HB3 ARG A 175      15.158 -11.530 -15.063  1.00 97.48           H  
ATOM   2619  O   ARG A 175      11.874  -9.947 -14.745  1.00 97.48           O  
ATOM   2620  CG  ARG A 175      14.785 -13.524 -15.789  1.00 97.48           C  
ATOM   2621  HG2 ARG A 175      15.022 -14.021 -14.848  1.00 97.48           H  
ATOM   2622  HG3 ARG A 175      13.973 -14.072 -16.268  1.00 97.48           H  
ATOM   2623  CD  ARG A 175      16.005 -13.586 -16.714  1.00 97.48           C  
ATOM   2624  HD2 ARG A 175      16.170 -14.618 -17.025  1.00 97.48           H  
ATOM   2625  HD3 ARG A 175      15.797 -13.003 -17.611  1.00 97.48           H  
ATOM   2626  NE  ARG A 175      17.239 -13.153 -16.054  1.00 97.48           N  
ATOM   2627  HE  ARG A 175      17.360 -13.435 -15.092  1.00 97.48           H  
ATOM   2628  NH1 ARG A 175      18.478 -12.406 -17.879  1.00 97.48           N  
ATOM   2629 HH11 ARG A 175      17.664 -12.117 -18.402  1.00 97.48           H  
ATOM   2630 HH12 ARG A 175      19.403 -12.104 -18.150  1.00 97.48           H  
ATOM   2631  NH2 ARG A 175      19.429 -12.843 -15.934  1.00 97.48           N  
ATOM   2632 HH21 ARG A 175      20.317 -12.695 -16.392  1.00 97.48           H  
ATOM   2633 HH22 ARG A 175      19.468 -13.302 -15.035  1.00 97.48           H  
ATOM   2634  CZ  ARG A 175      18.359 -12.792 -16.645  1.00 97.48           C  
ATOM   2635  N   CYS A 176      13.472 -10.042 -13.184  1.00 92.49           N  
ATOM   2636  H   CYS A 176      14.227 -10.581 -12.784  1.00 92.49           H  
ATOM   2637  CA  CYS A 176      13.257  -8.665 -12.723  1.00 92.49           C  
ATOM   2638  HA  CYS A 176      12.200  -8.440 -12.868  1.00 92.49           H  
ATOM   2639  C   CYS A 176      14.064  -7.633 -13.543  1.00 92.49           C  
ATOM   2640  CB  CYS A 176      13.548  -8.573 -11.218  1.00 92.49           C  
ATOM   2641  HB2 CYS A 176      13.064  -9.400 -10.699  1.00 92.49           H  
ATOM   2642  HB3 CYS A 176      13.107  -7.645 -10.855  1.00 92.49           H  
ATOM   2643  O   CYS A 176      15.105  -8.007 -14.085  1.00 92.49           O  
ATOM   2644  SG  CYS A 176      15.332  -8.553 -10.854  1.00 92.49           S  
ATOM   2645  HG  CYS A 176      15.208  -7.846  -9.727  1.00 92.49           H  
ATOM   2646  N   PRO A 177      13.704  -6.329 -13.538  1.00 89.72           N  
ATOM   2647  CA  PRO A 177      14.345  -5.283 -14.352  1.00 89.72           C  
ATOM   2648  HA  PRO A 177      14.102  -5.472 -15.398  1.00 89.72           H  
ATOM   2649  C   PRO A 177      15.867  -5.123 -14.232  1.00 89.72           C  
ATOM   2650  CB  PRO A 177      13.675  -3.978 -13.914  1.00 89.72           C  
ATOM   2651  HB2 PRO A 177      14.166  -3.579 -13.027  1.00 89.72           H  
ATOM   2652  HB3 PRO A 177      13.683  -3.239 -14.716  1.00 89.72           H  
ATOM   2653  O   PRO A 177      16.482  -4.508 -15.095  1.00 89.72           O  
ATOM   2654  CG  PRO A 177      12.263  -4.416 -13.556  1.00 89.72           C  
ATOM   2655  HG2 PRO A 177      11.787  -3.729 -12.856  1.00 89.72           H  
ATOM   2656  HG3 PRO A 177      11.668  -4.514 -14.465  1.00 89.72           H  
ATOM   2657  CD  PRO A 177      12.487  -5.793 -12.939  1.00 89.72           C  
ATOM   2658  HD2 PRO A 177      11.628  -6.419 -13.182  1.00 89.72           H  
ATOM   2659  HD3 PRO A 177      12.612  -5.700 -11.860  1.00 89.72           H  
ATOM   2660  N   HIS A 178      16.490  -5.626 -13.161  1.00 87.31           N  
ATOM   2661  H   HIS A 178      15.936  -6.154 -12.502  1.00 87.31           H  
ATOM   2662  CA  HIS A 178      17.952  -5.662 -13.047  1.00 87.31           C  
ATOM   2663  HA  HIS A 178      18.366  -4.742 -13.460  1.00 87.31           H  
ATOM   2664  C   HIS A 178      18.561  -6.824 -13.843  1.00 87.31           C  
ATOM   2665  CB  HIS A 178      18.347  -5.742 -11.566  1.00 87.31           C  
ATOM   2666  HB2 HIS A 178      18.033  -4.824 -11.070  1.00 87.31           H  
ATOM   2667  HB3 HIS A 178      17.816  -6.575 -11.106  1.00 87.31           H  
ATOM   2668  O   HIS A 178      19.560  -6.621 -14.524  1.00 87.31           O  
ATOM   2669  CG  HIS A 178      19.826  -5.939 -11.312  1.00 87.31           C  
ATOM   2670  CD2 HIS A 178      20.375  -6.496 -10.190  1.00 87.31           C  
ATOM   2671  HD2 HIS A 178      19.830  -6.856  -9.330  1.00 87.31           H  
ATOM   2672  ND1 HIS A 178      20.871  -5.664 -12.170  1.00 87.31           N  
ATOM   2673  HD1 HIS A 178      20.785  -5.480 -13.159  1.00 87.31           H  
ATOM   2674  CE1 HIS A 178      22.013  -6.049 -11.576  1.00 87.31           C  
ATOM   2675  HE1 HIS A 178      22.988  -6.031 -12.041  1.00 87.31           H  
ATOM   2676  NE2 HIS A 178      21.761  -6.535 -10.350  1.00 87.31           N  
ATOM   2677  N   HIS A 179      17.965  -8.014 -13.746  1.00 93.27           N  
ATOM   2678  H   HIS A 179      17.066  -8.067 -13.289  1.00 93.27           H  
ATOM   2679  CA  HIS A 179      18.437  -9.219 -14.428  1.00 93.27           C  
ATOM   2680  HA  HIS A 179      19.526  -9.246 -14.387  1.00 93.27           H  
ATOM   2681  C   HIS A 179      18.041  -9.219 -15.913  1.00 93.27           C  
ATOM   2682  CB  HIS A 179      17.897 -10.451 -13.690  1.00 93.27           C  
ATOM   2683  HB2 HIS A 179      16.819 -10.358 -13.559  1.00 93.27           H  
ATOM   2684  HB3 HIS A 179      18.078 -11.329 -14.310  1.00 93.27           H  
ATOM   2685  O   HIS A 179      18.816  -9.622 -16.762  1.00 93.27           O  
ATOM   2686  CG  HIS A 179      18.555 -10.715 -12.359  1.00 93.27           C  
ATOM   2687  CD2 HIS A 179      19.842 -11.144 -12.154  1.00 93.27           C  
ATOM   2688  HD2 HIS A 179      20.576 -11.341 -12.922  1.00 93.27           H  
ATOM   2689  ND1 HIS A 179      17.964 -10.597 -11.122  1.00 93.27           N  
ATOM   2690  HD1 HIS A 179      17.046 -10.214 -10.943  1.00 93.27           H  
ATOM   2691  CE1 HIS A 179      18.876 -10.937 -10.197  1.00 93.27           C  
ATOM   2692  HE1 HIS A 179      18.735 -10.890  -9.128  1.00 93.27           H  
ATOM   2693  NE2 HIS A 179      20.029 -11.285 -10.771  1.00 93.27           N  
ATOM   2694  N   GLU A 180      16.866  -8.684 -16.241  1.00 92.90           N  
ATOM   2695  H   GLU A 180      16.246  -8.388 -15.501  1.00 92.90           H  
ATOM   2696  CA  GLU A 180      16.422  -8.448 -17.621  1.00 92.90           C  
ATOM   2697  HA  GLU A 180      16.344  -9.392 -18.160  1.00 92.90           H  
ATOM   2698  C   GLU A 180      17.383  -7.534 -18.407  1.00 92.90           C  
ATOM   2699  CB  GLU A 180      15.039  -7.796 -17.512  1.00 92.90           C  
ATOM   2700  HB2 GLU A 180      14.418  -8.385 -16.838  1.00 92.90           H  
ATOM   2701  HB3 GLU A 180      15.180  -6.816 -17.056  1.00 92.90           H  
ATOM   2702  O   GLU A 180      17.569  -7.709 -19.605  1.00 92.90           O  
ATOM   2703  CG  GLU A 180      14.273  -7.630 -18.829  1.00 92.90           C  
ATOM   2704  HG2 GLU A 180      14.960  -7.484 -19.661  1.00 92.90           H  
ATOM   2705  HG3 GLU A 180      13.693  -8.535 -19.012  1.00 92.90           H  
ATOM   2706  CD  GLU A 180      13.353  -6.414 -18.709  1.00 92.90           C  
ATOM   2707  OE1 GLU A 180      13.591  -5.402 -19.407  1.00 92.90           O  
ATOM   2708  OE2 GLU A 180      12.517  -6.354 -17.780  1.00 92.90           O  
ATOM   2709  N   ARG A 181      18.010  -6.566 -17.723  1.00 87.40           N  
ATOM   2710  H   ARG A 181      17.814  -6.499 -16.734  1.00 87.40           H  
ATOM   2711  CA  ARG A 181      18.957  -5.603 -18.307  1.00 87.40           C  
ATOM   2712  HA  ARG A 181      18.786  -5.545 -19.382  1.00 87.40           H  
ATOM   2713  C   ARG A 181      20.435  -5.994 -18.170  1.00 87.40           C  
ATOM   2714  CB  ARG A 181      18.721  -4.213 -17.690  1.00 87.40           C  
ATOM   2715  HB2 ARG A 181      19.580  -3.580 -17.913  1.00 87.40           H  
ATOM   2716  HB3 ARG A 181      18.665  -4.311 -16.605  1.00 87.40           H  
ATOM   2717  O   ARG A 181      21.277  -5.223 -18.622  1.00 87.40           O  
ATOM   2718  CG  ARG A 181      17.480  -3.474 -18.215  1.00 87.40           C  
ATOM   2719  HG2 ARG A 181      17.586  -3.320 -19.289  1.00 87.40           H  
ATOM   2720  HG3 ARG A 181      16.577  -4.050 -18.016  1.00 87.40           H  
ATOM   2721  CD  ARG A 181      17.415  -2.117 -17.494  1.00 87.40           C  
ATOM   2722  HD2 ARG A 181      18.415  -1.684 -17.479  1.00 87.40           H  
ATOM   2723  HD3 ARG A 181      17.098  -2.302 -16.467  1.00 87.40           H  
ATOM   2724  NE  ARG A 181      16.505  -1.145 -18.131  1.00 87.40           N  
ATOM   2725  HE  ARG A 181      16.051  -1.438 -18.984  1.00 87.40           H  
ATOM   2726  NH1 ARG A 181      16.822   0.563 -16.621  1.00 87.40           N  
ATOM   2727 HH11 ARG A 181      16.666   1.538 -16.409  1.00 87.40           H  
ATOM   2728 HH12 ARG A 181      17.577   0.067 -16.168  1.00 87.40           H  
ATOM   2729  NH2 ARG A 181      15.502   0.909 -18.345  1.00 87.40           N  
ATOM   2730 HH21 ARG A 181      15.318   0.796 -19.331  1.00 87.40           H  
ATOM   2731 HH22 ARG A 181      15.423   1.826 -17.930  1.00 87.40           H  
ATOM   2732  CZ  ARG A 181      16.277   0.088 -17.701  1.00 87.40           C  
ATOM   2733  N   CYS A 182      20.791  -7.097 -17.504  1.00 84.19           N  
ATOM   2734  H   CYS A 182      20.089  -7.781 -17.261  1.00 84.19           H  
ATOM   2735  CA  CYS A 182      22.205  -7.450 -17.339  1.00 84.19           C  
ATOM   2736  HA  CYS A 182      22.779  -6.524 -17.348  1.00 84.19           H  
ATOM   2737  C   CYS A 182      22.738  -8.268 -18.520  1.00 84.19           C  
ATOM   2738  CB  CYS A 182      22.495  -8.088 -15.971  1.00 84.19           C  
ATOM   2739  HB2 CYS A 182      23.574  -8.199 -15.866  1.00 84.19           H  
ATOM   2740  HB3 CYS A 182      22.135  -7.428 -15.182  1.00 84.19           H  
ATOM   2741  O   CYS A 182      22.017  -9.058 -19.123  1.00 84.19           O  
ATOM   2742  SG  CYS A 182      21.748  -9.724 -15.753  1.00 84.19           S  
ATOM   2743  HG  CYS A 182      21.631 -10.089 -17.033  1.00 84.19           H  
ATOM   2744  N   SER A 183      24.025  -8.096 -18.816  1.00 86.39           N  
ATOM   2745  H   SER A 183      24.571  -7.435 -18.281  1.00 86.39           H  
ATOM   2746  CA  SER A 183      24.758  -8.802 -19.868  1.00 86.39           C  
ATOM   2747  HA  SER A 183      24.138  -8.845 -20.763  1.00 86.39           H  
ATOM   2748  C   SER A 183      25.079 -10.249 -19.462  1.00 86.39           C  
ATOM   2749  CB  SER A 183      26.016  -7.989 -20.207  1.00 86.39           C  
ATOM   2750  HB2 SER A 183      25.721  -7.014 -20.594  1.00 86.39           H  
ATOM   2751  HB3 SER A 183      26.600  -8.506 -20.969  1.00 86.39           H  
ATOM   2752  O   SER A 183      26.240 -10.601 -19.269  1.00 86.39           O  
ATOM   2753  OG  SER A 183      26.794  -7.810 -19.037  1.00 86.39           O  
ATOM   2754  HG  SER A 183      27.189  -8.667 -18.858  1.00 86.39           H  
ATOM   2755  N   ASP A 184      24.041 -11.072 -19.287  1.00 87.02           N  
ATOM   2756  H   ASP A 184      23.113 -10.680 -19.364  1.00 87.02           H  
ATOM   2757  CA  ASP A 184      24.136 -12.510 -18.992  1.00 87.02           C  
ATOM   2758  HA  ASP A 184      25.177 -12.800 -19.134  1.00 87.02           H  
ATOM   2759  C   ASP A 184      23.355 -13.382 -19.993  1.00 87.02           C  
ATOM   2760  CB  ASP A 184      23.815 -12.797 -17.514  1.00 87.02           C  
ATOM   2761  HB2 ASP A 184      24.244 -13.770 -17.272  1.00 87.02           H  
ATOM   2762  HB3 ASP A 184      24.325 -12.062 -16.892  1.00 87.02           H  
ATOM   2763  O   ASP A 184      22.840 -14.449 -19.654  1.00 87.02           O  
ATOM   2764  CG  ASP A 184      22.333 -12.836 -17.119  1.00 87.02           C  
ATOM   2765  OD1 ASP A 184      21.427 -12.357 -17.846  1.00 87.02           O  
ATOM   2766  OD2 ASP A 184      22.053 -13.327 -16.002  1.00 87.02           O  
ATOM   2767  N   SER A 185      23.246 -12.918 -21.240  1.00 91.04           N  
ATOM   2768  H   SER A 185      23.740 -12.066 -21.463  1.00 91.04           H  
ATOM   2769  CA  SER A 185      22.762 -13.737 -22.357  1.00 91.04           C  
ATOM   2770  HA  SER A 185      21.818 -14.201 -22.073  1.00 91.04           H  
ATOM   2771  C   SER A 185      23.765 -14.845 -22.695  1.00 91.04           C  
ATOM   2772  CB  SER A 185      22.505 -12.872 -23.594  1.00 91.04           C  
ATOM   2773  HB2 SER A 185      23.449 -12.494 -23.986  1.00 91.04           H  
ATOM   2774  HB3 SER A 185      21.863 -12.033 -23.323  1.00 91.04           H  
ATOM   2775  O   SER A 185      24.973 -14.634 -22.622  1.00 91.04           O  
ATOM   2776  OG  SER A 185      21.854 -13.654 -24.572  1.00 91.04           O  
ATOM   2777  HG  SER A 185      21.637 -13.113 -25.335  1.00 91.04           H  
ATOM   2778  N   ASP A 186      23.250 -16.006 -23.087  1.00 87.08           N  
ATOM   2779  H   ASP A 186      22.245 -16.085 -23.156  1.00 87.08           H  
ATOM   2780  CA  ASP A 186      23.994 -17.119 -23.699  1.00 87.08           C  
ATOM   2781  HA  ASP A 186      25.056 -17.017 -23.476  1.00 87.08           H  
ATOM   2782  C   ASP A 186      23.871 -17.129 -25.235  1.00 87.08           C  
ATOM   2783  CB  ASP A 186      23.507 -18.444 -23.089  1.00 87.08           C  
ATOM   2784  HB2 ASP A 186      23.874 -19.289 -23.673  1.00 87.08           H  
ATOM   2785  HB3 ASP A 186      23.931 -18.528 -22.089  1.00 87.08           H  
ATOM   2786  O   ASP A 186      24.398 -18.019 -25.895  1.00 87.08           O  
ATOM   2787  CG  ASP A 186      21.983 -18.512 -22.986  1.00 87.08           C  
ATOM   2788  OD1 ASP A 186      21.283 -18.036 -23.910  1.00 87.08           O  
ATOM   2789  OD2 ASP A 186      21.515 -18.874 -21.885  1.00 87.08           O  
ATOM   2790  N   GLY A 187      23.180 -16.138 -25.809  1.00 90.22           N  
ATOM   2791  H   GLY A 187      22.756 -15.452 -25.201  1.00 90.22           H  
ATOM   2792  CA  GLY A 187      22.902 -16.036 -27.243  1.00 90.22           C  
ATOM   2793  HA2 GLY A 187      22.810 -14.985 -27.515  1.00 90.22           H  
ATOM   2794  HA3 GLY A 187      23.738 -16.458 -27.801  1.00 90.22           H  
ATOM   2795  C   GLY A 187      21.630 -16.757 -27.701  1.00 90.22           C  
ATOM   2796  O   GLY A 187      21.187 -16.500 -28.816  1.00 90.22           O  
ATOM   2797  N   LEU A 188      21.011 -17.593 -26.856  1.00 89.58           N  
ATOM   2798  H   LEU A 188      21.416 -17.736 -25.942  1.00 89.58           H  
ATOM   2799  CA  LEU A 188      19.820 -18.383 -27.203  1.00 89.58           C  
ATOM   2800  HA  LEU A 188      19.574 -18.247 -28.256  1.00 89.58           H  
ATOM   2801  C   LEU A 188      18.575 -17.954 -26.416  1.00 89.58           C  
ATOM   2802  CB  LEU A 188      20.120 -19.877 -26.958  1.00 89.58           C  
ATOM   2803  HB2 LEU A 188      19.222 -20.448 -27.191  1.00 89.58           H  
ATOM   2804  HB3 LEU A 188      20.338 -20.016 -25.899  1.00 89.58           H  
ATOM   2805  O   LEU A 188      17.479 -17.869 -26.966  1.00 89.58           O  
ATOM   2806  CG  LEU A 188      21.292 -20.459 -27.771  1.00 89.58           C  
ATOM   2807  HG  LEU A 188      22.215 -19.949 -27.499  1.00 89.58           H  
ATOM   2808  CD1 LEU A 188      21.452 -21.945 -27.446  1.00 89.58           C  
ATOM   2809 HD11 LEU A 188      20.573 -22.494 -27.781  1.00 89.58           H  
ATOM   2810 HD12 LEU A 188      21.580 -22.082 -26.372  1.00 89.58           H  
ATOM   2811 HD13 LEU A 188      22.330 -22.338 -27.958  1.00 89.58           H  
ATOM   2812  CD2 LEU A 188      21.078 -20.331 -29.282  1.00 89.58           C  
ATOM   2813 HD21 LEU A 188      21.059 -19.280 -29.572  1.00 89.58           H  
ATOM   2814 HD22 LEU A 188      20.137 -20.802 -29.569  1.00 89.58           H  
ATOM   2815 HD23 LEU A 188      21.897 -20.814 -29.814  1.00 89.58           H  
ATOM   2816  N   ALA A 189      18.727 -17.688 -25.120  1.00 96.49           N  
ATOM   2817  H   ALA A 189      19.649 -17.777 -24.717  1.00 96.49           H  
ATOM   2818  CA  ALA A 189      17.607 -17.433 -24.229  1.00 96.49           C  
ATOM   2819  HA  ALA A 189      16.776 -18.066 -24.540  1.00 96.49           H  
ATOM   2820  C   ALA A 189      17.166 -15.957 -24.227  1.00 96.49           C  
ATOM   2821  CB  ALA A 189      18.012 -17.880 -22.832  1.00 96.49           C  
ATOM   2822  HB1 ALA A 189      17.170 -17.759 -22.151  1.00 96.49           H  
ATOM   2823  HB2 ALA A 189      18.859 -17.276 -22.505  1.00 96.49           H  
ATOM   2824  HB3 ALA A 189      18.320 -18.925 -22.861  1.00 96.49           H  
ATOM   2825  O   ALA A 189      17.993 -15.069 -23.978  1.00 96.49           O  
ATOM   2826  N   PRO A 190      15.858 -15.654 -24.370  1.00 95.57           N  
ATOM   2827  CA  PRO A 190      15.366 -14.288 -24.253  1.00 95.57           C  
ATOM   2828  HA  PRO A 190      15.839 -13.708 -25.045  1.00 95.57           H  
ATOM   2829  C   PRO A 190      15.694 -13.689 -22.872  1.00 95.57           C  
ATOM   2830  CB  PRO A 190      13.857 -14.351 -24.514  1.00 95.57           C  
ATOM   2831  HB2 PRO A 190      13.318 -14.434 -23.570  1.00 95.57           H  
ATOM   2832  HB3 PRO A 190      13.507 -13.484 -25.074  1.00 95.57           H  
ATOM   2833  O   PRO A 190      15.531 -14.361 -21.845  1.00 95.57           O  
ATOM   2834  CG  PRO A 190      13.680 -15.641 -25.314  1.00 95.57           C  
ATOM   2835  HG2 PRO A 190      13.866 -15.445 -26.370  1.00 95.57           H  
ATOM   2836  HG3 PRO A 190      12.690 -16.075 -25.175  1.00 95.57           H  
ATOM   2837  CD  PRO A 190      14.780 -16.547 -24.765  1.00 95.57           C  
ATOM   2838  HD2 PRO A 190      14.416 -17.092 -23.894  1.00 95.57           H  
ATOM   2839  HD3 PRO A 190      15.099 -17.239 -25.544  1.00 95.57           H  
ATOM   2840  N   PRO A 191      16.081 -12.401 -22.784  1.00 94.25           N  
ATOM   2841  CA  PRO A 191      16.594 -11.797 -21.548  1.00 94.25           C  
ATOM   2842  HA  PRO A 191      17.459 -12.367 -21.211  1.00 94.25           H  
ATOM   2843  C   PRO A 191      15.582 -11.756 -20.392  1.00 94.25           C  
ATOM   2844  CB  PRO A 191      17.057 -10.390 -21.948  1.00 94.25           C  
ATOM   2845  HB2 PRO A 191      18.118 -10.415 -22.196  1.00 94.25           H  
ATOM   2846  HB3 PRO A 191      16.872  -9.655 -21.165  1.00 94.25           H  
ATOM   2847  O   PRO A 191      15.968 -11.478 -19.257  1.00 94.25           O  
ATOM   2848  CG  PRO A 191      16.249 -10.076 -23.207  1.00 94.25           C  
ATOM   2849  HG2 PRO A 191      15.258  -9.716 -22.929  1.00 94.25           H  
ATOM   2850  HG3 PRO A 191      16.757  -9.353 -23.846  1.00 94.25           H  
ATOM   2851  CD  PRO A 191      16.134 -11.442 -23.876  1.00 94.25           C  
ATOM   2852  HD2 PRO A 191      15.238 -11.484 -24.495  1.00 94.25           H  
ATOM   2853  HD3 PRO A 191      17.020 -11.634 -24.482  1.00 94.25           H  
ATOM   2854  N   GLN A 192      14.306 -12.053 -20.657  1.00 96.77           N  
ATOM   2855  H   GLN A 192      14.098 -12.315 -21.610  1.00 96.77           H  
ATOM   2856  CA  GLN A 192      13.193 -12.051 -19.706  1.00 96.77           C  
ATOM   2857  HA  GLN A 192      13.432 -11.380 -18.881  1.00 96.77           H  
ATOM   2858  C   GLN A 192      12.863 -13.440 -19.116  1.00 96.77           C  
ATOM   2859  CB  GLN A 192      11.942 -11.516 -20.417  1.00 96.77           C  
ATOM   2860  HB2 GLN A 192      11.561 -12.294 -21.079  1.00 96.77           H  
ATOM   2861  HB3 GLN A 192      11.189 -11.320 -19.654  1.00 96.77           H  
ATOM   2862  O   GLN A 192      12.155 -13.521 -18.103  1.00 96.77           O  
ATOM   2863  CG  GLN A 192      12.133 -10.237 -21.253  1.00 96.77           C  
ATOM   2864  HG2 GLN A 192      12.877 -10.406 -22.032  1.00 96.77           H  
ATOM   2865  HG3 GLN A 192      12.468  -9.417 -20.618  1.00 96.77           H  
ATOM   2866  CD  GLN A 192      10.833  -9.826 -21.928  1.00 96.77           C  
ATOM   2867  NE2 GLN A 192      10.886  -9.083 -23.010  1.00 96.77           N  
ATOM   2868 HE21 GLN A 192      11.768  -8.858 -23.448  1.00 96.77           H  
ATOM   2869 HE22 GLN A 192      10.013  -8.967 -23.504  1.00 96.77           H  
ATOM   2870  OE1 GLN A 192       9.752 -10.156 -21.471  1.00 96.77           O  
ATOM   2871  N   HIS A 193      13.337 -14.531 -19.734  1.00 98.65           N  
ATOM   2872  H   HIS A 193      13.969 -14.412 -20.513  1.00 98.65           H  
ATOM   2873  CA  HIS A 193      12.982 -15.914 -19.378  1.00 98.65           C  
ATOM   2874  HA  HIS A 193      11.903 -15.983 -19.245  1.00 98.65           H  
ATOM   2875  C   HIS A 193      13.642 -16.349 -18.071  1.00 98.65           C  
ATOM   2876  CB  HIS A 193      13.350 -16.873 -20.521  1.00 98.65           C  
ATOM   2877  HB2 HIS A 193      13.508 -17.870 -20.110  1.00 98.65           H  
ATOM   2878  HB3 HIS A 193      14.282 -16.567 -20.995  1.00 98.65           H  
ATOM   2879  O   HIS A 193      14.854 -16.238 -17.910  1.00 98.65           O  
ATOM   2880  CG  HIS A 193      12.269 -16.988 -21.562  1.00 98.65           C  
ATOM   2881  CD2 HIS A 193      11.601 -15.959 -22.154  1.00 98.65           C  
ATOM   2882  HD2 HIS A 193      11.740 -14.900 -21.998  1.00 98.65           H  
ATOM   2883  ND1 HIS A 193      11.717 -18.189 -21.997  1.00 98.65           N  
ATOM   2884  CE1 HIS A 193      10.776 -17.863 -22.897  1.00 98.65           C  
ATOM   2885  HE1 HIS A 193      10.157 -18.569 -23.431  1.00 98.65           H  
ATOM   2886  NE2 HIS A 193      10.675 -16.529 -22.991  1.00 98.65           N  
ATOM   2887  HE2 HIS A 193       9.961 -16.029 -23.502  1.00 98.65           H  
ATOM   2888  N   LEU A 194      12.854 -16.834 -17.103  1.00 98.67           N  
ATOM   2889  H   LEU A 194      11.867 -16.945 -17.285  1.00 98.67           H  
ATOM   2890  CA  LEU A 194      13.406 -17.261 -15.811  1.00 98.67           C  
ATOM   2891  HA  LEU A 194      14.109 -16.497 -15.480  1.00 98.67           H  
ATOM   2892  C   LEU A 194      14.194 -18.571 -15.918  1.00 98.67           C  
ATOM   2893  CB  LEU A 194      12.281 -17.389 -14.765  1.00 98.67           C  
ATOM   2894  HB2 LEU A 194      11.809 -16.416 -14.627  1.00 98.67           H  
ATOM   2895  HB3 LEU A 194      11.529 -18.082 -15.141  1.00 98.67           H  
ATOM   2896  O   LEU A 194      15.226 -18.702 -15.258  1.00 98.67           O  
ATOM   2897  CG  LEU A 194      12.790 -17.912 -13.402  1.00 98.67           C  
ATOM   2898  HG  LEU A 194      13.245 -18.895 -13.520  1.00 98.67           H  
ATOM   2899  CD1 LEU A 194      13.804 -16.963 -12.758  1.00 98.67           C  
ATOM   2900 HD11 LEU A 194      14.099 -17.346 -11.781  1.00 98.67           H  
ATOM   2901 HD12 LEU A 194      14.698 -16.899 -13.378  1.00 98.67           H  
ATOM   2902 HD13 LEU A 194      13.357 -15.973 -12.661  1.00 98.67           H  
ATOM   2903  CD2 LEU A 194      11.639 -18.072 -12.420  1.00 98.67           C  
ATOM   2904 HD21 LEU A 194      10.896 -18.749 -12.839  1.00 98.67           H  
ATOM   2905 HD22 LEU A 194      11.182 -17.104 -12.212  1.00 98.67           H  
ATOM   2906 HD23 LEU A 194      12.020 -18.503 -11.494  1.00 98.67           H  
ATOM   2907  N   ILE A 195      13.664 -19.524 -16.684  1.00 98.86           N  
ATOM   2908  H   ILE A 195      12.884 -19.284 -17.279  1.00 98.86           H  
ATOM   2909  CA  ILE A 195      14.238 -20.854 -16.878  1.00 98.86           C  
ATOM   2910  HA  ILE A 195      14.917 -21.067 -16.053  1.00 98.86           H  
ATOM   2911  C   ILE A 195      15.039 -20.835 -18.180  1.00 98.86           C  
ATOM   2912  CB  ILE A 195      13.151 -21.958 -16.884  1.00 98.86           C  
ATOM   2913  HB  ILE A 195      12.530 -21.830 -17.771  1.00 98.86           H  
ATOM   2914  O   ILE A 195      14.554 -20.329 -19.188  1.00 98.86           O  
ATOM   2915  CG1 ILE A 195      12.240 -21.868 -15.634  1.00 98.86           C  
ATOM   2916 HG12 ILE A 195      12.860 -21.915 -14.739  1.00 98.86           H  
ATOM   2917 HG13 ILE A 195      11.722 -20.909 -15.637  1.00 98.86           H  
ATOM   2918  CG2 ILE A 195      13.819 -23.345 -16.953  1.00 98.86           C  
ATOM   2919 HG21 ILE A 195      14.490 -23.407 -17.810  1.00 98.86           H  
ATOM   2920 HG22 ILE A 195      13.071 -24.125 -17.093  1.00 98.86           H  
ATOM   2921 HG23 ILE A 195      14.388 -23.542 -16.045  1.00 98.86           H  
ATOM   2922  CD1 ILE A 195      11.163 -22.961 -15.544  1.00 98.86           C  
ATOM   2923 HD11 ILE A 195      10.523 -22.773 -14.682  1.00 98.86           H  
ATOM   2924 HD12 ILE A 195      10.554 -22.964 -16.448  1.00 98.86           H  
ATOM   2925 HD13 ILE A 195      11.620 -23.940 -15.405  1.00 98.86           H  
ATOM   2926  N   ARG A 196      16.241 -21.408 -18.151  1.00 97.70           N  
ATOM   2927  H   ARG A 196      16.559 -21.776 -17.266  1.00 97.70           H  
ATOM   2928  CA  ARG A 196      17.030 -21.755 -19.340  1.00 97.70           C  
ATOM   2929  HA  ARG A 196      16.433 -21.614 -20.241  1.00 97.70           H  
ATOM   2930  C   ARG A 196      17.418 -23.228 -19.298  1.00 97.70           C  
ATOM   2931  CB  ARG A 196      18.276 -20.868 -19.446  1.00 97.70           C  
ATOM   2932  HB2 ARG A 196      18.940 -21.073 -18.606  1.00 97.70           H  
ATOM   2933  HB3 ARG A 196      18.810 -21.137 -20.357  1.00 97.70           H  
ATOM   2934  O   ARG A 196      17.419 -23.805 -18.210  1.00 97.70           O  
ATOM   2935  CG  ARG A 196      17.957 -19.366 -19.478  1.00 97.70           C  
ATOM   2936  HG2 ARG A 196      17.180 -19.168 -20.217  1.00 97.70           H  
ATOM   2937  HG3 ARG A 196      17.623 -19.033 -18.496  1.00 97.70           H  
ATOM   2938  CD  ARG A 196      19.242 -18.645 -19.873  1.00 97.70           C  
ATOM   2939  HD2 ARG A 196      20.051 -18.974 -19.221  1.00 97.70           H  
ATOM   2940  HD3 ARG A 196      19.476 -18.964 -20.889  1.00 97.70           H  
ATOM   2941  NE  ARG A 196      19.144 -17.172 -19.835  1.00 97.70           N  
ATOM   2942  HE  ARG A 196      18.222 -16.759 -19.838  1.00 97.70           H  
ATOM   2943  NH1 ARG A 196      21.394 -16.811 -20.123  1.00 97.70           N  
ATOM   2944 HH11 ARG A 196      21.476 -17.704 -20.588  1.00 97.70           H  
ATOM   2945 HH12 ARG A 196      22.175 -16.171 -20.132  1.00 97.70           H  
ATOM   2946  NH2 ARG A 196      20.088 -15.094 -19.674  1.00 97.70           N  
ATOM   2947 HH21 ARG A 196      20.947 -14.565 -19.639  1.00 97.70           H  
ATOM   2948 HH22 ARG A 196      19.185 -14.649 -19.595  1.00 97.70           H  
ATOM   2949  CZ  ARG A 196      20.196 -16.372 -19.892  1.00 97.70           C  
ATOM   2950  N   VAL A 197      17.761 -23.809 -20.443  1.00 96.97           N  
ATOM   2951  H   VAL A 197      17.765 -23.240 -21.278  1.00 96.97           H  
ATOM   2952  CA  VAL A 197      18.451 -25.108 -20.527  1.00 96.97           C  
ATOM   2953  HA  VAL A 197      18.429 -25.600 -19.554  1.00 96.97           H  
ATOM   2954  C   VAL A 197      19.911 -24.848 -20.884  1.00 96.97           C  
ATOM   2955  CB  VAL A 197      17.779 -26.058 -21.539  1.00 96.97           C  
ATOM   2956  HB  VAL A 197      17.729 -25.571 -22.513  1.00 96.97           H  
ATOM   2957  O   VAL A 197      20.182 -24.107 -21.826  1.00 96.97           O  
ATOM   2958  CG1 VAL A 197      18.547 -27.376 -21.697  1.00 96.97           C  
ATOM   2959 HG11 VAL A 197      17.991 -28.060 -22.339  1.00 96.97           H  
ATOM   2960 HG12 VAL A 197      19.515 -27.193 -22.165  1.00 96.97           H  
ATOM   2961 HG13 VAL A 197      18.706 -27.844 -20.726  1.00 96.97           H  
ATOM   2962  CG2 VAL A 197      16.355 -26.410 -21.089  1.00 96.97           C  
ATOM   2963 HG21 VAL A 197      16.399 -26.951 -20.143  1.00 96.97           H  
ATOM   2964 HG22 VAL A 197      15.880 -27.041 -21.840  1.00 96.97           H  
ATOM   2965 HG23 VAL A 197      15.759 -25.505 -20.968  1.00 96.97           H  
ATOM   2966  N   GLU A 198      20.842 -25.441 -20.138  1.00 93.72           N  
ATOM   2967  H   GLU A 198      20.540 -26.098 -19.433  1.00 93.72           H  
ATOM   2968  CA  GLU A 198      22.270 -25.441 -20.477  1.00 93.72           C  
ATOM   2969  HA  GLU A 198      22.460 -24.600 -21.144  1.00 93.72           H  
ATOM   2970  C   GLU A 198      22.634 -26.717 -21.259  1.00 93.72           C  
ATOM   2971  CB  GLU A 198      23.158 -25.205 -19.231  1.00 93.72           C  
ATOM   2972  HB2 GLU A 198      24.196 -25.126 -19.557  1.00 93.72           H  
ATOM   2973  HB3 GLU A 198      22.874 -24.252 -18.785  1.00 93.72           H  
ATOM   2974  O   GLU A 198      22.074 -27.787 -21.023  1.00 93.72           O  
ATOM   2975  CG  GLU A 198      23.065 -26.302 -18.158  1.00 93.72           C  
ATOM   2976  HG2 GLU A 198      22.027 -26.380 -17.836  1.00 93.72           H  
ATOM   2977  HG3 GLU A 198      23.359 -27.249 -18.611  1.00 93.72           H  
ATOM   2978  CD  GLU A 198      23.927 -26.066 -16.902  1.00 93.72           C  
ATOM   2979  OE1 GLU A 198      24.453 -27.048 -16.338  1.00 93.72           O  
ATOM   2980  OE2 GLU A 198      23.973 -24.938 -16.365  1.00 93.72           O  
ATOM   2981  N   GLY A 199      23.581 -26.611 -22.195  1.00 89.38           N  
ATOM   2982  H   GLY A 199      23.981 -25.701 -22.374  1.00 89.38           H  
ATOM   2983  CA  GLY A 199      24.187 -27.766 -22.871  1.00 89.38           C  
ATOM   2984  HA2 GLY A 199      25.161 -27.469 -23.258  1.00 89.38           H  
ATOM   2985  HA3 GLY A 199      24.353 -28.551 -22.133  1.00 89.38           H  
ATOM   2986  C   GLY A 199      23.410 -28.402 -24.035  1.00 89.38           C  
ATOM   2987  O   GLY A 199      23.975 -29.271 -24.687  1.00 89.38           O  
ATOM   2988  N   ASN A 200      22.180 -27.977 -24.353  1.00 89.10           N  
ATOM   2989  H   ASN A 200      21.748 -27.265 -23.782  1.00 89.10           H  
ATOM   2990  CA  ASN A 200      21.440 -28.479 -25.523  1.00 89.10           C  
ATOM   2991  HA  ASN A 200      22.044 -29.235 -26.025  1.00 89.10           H  
ATOM   2992  C   ASN A 200      21.200 -27.355 -26.548  1.00 89.10           C  
ATOM   2993  CB  ASN A 200      20.152 -29.199 -25.064  1.00 89.10           C  
ATOM   2994  HB2 ASN A 200      20.388 -29.827 -24.205  1.00 89.10           H  
ATOM   2995  HB3 ASN A 200      19.401 -28.469 -24.762  1.00 89.10           H  
ATOM   2996  O   ASN A 200      20.492 -26.392 -26.260  1.00 89.10           O  
ATOM   2997  CG  ASN A 200      19.567 -30.085 -26.160  1.00 89.10           C  
ATOM   2998  ND2 ASN A 200      19.176 -31.301 -25.844  1.00 89.10           N  
ATOM   2999 HD21 ASN A 200      19.340 -31.692 -24.927  1.00 89.10           H  
ATOM   3000 HD22 ASN A 200      18.935 -31.966 -26.565  1.00 89.10           H  
ATOM   3001  OD1 ASN A 200      19.493 -29.687 -27.314  1.00 89.10           O  
ATOM   3002  N   LEU A 201      21.782 -27.478 -27.749  1.00 88.34           N  
ATOM   3003  H   LEU A 201      22.352 -28.295 -27.916  1.00 88.34           H  
ATOM   3004  CA  LEU A 201      21.640 -26.498 -28.839  1.00 88.34           C  
ATOM   3005  HA  LEU A 201      21.695 -25.494 -28.416  1.00 88.34           H  
ATOM   3006  C   LEU A 201      20.277 -26.566 -29.553  1.00 88.34           C  
ATOM   3007  CB  LEU A 201      22.788 -26.671 -29.854  1.00 88.34           C  
ATOM   3008  HB2 LEU A 201      22.595 -26.019 -30.706  1.00 88.34           H  
ATOM   3009  HB3 LEU A 201      22.775 -27.697 -30.219  1.00 88.34           H  
ATOM   3010  O   LEU A 201      19.932 -25.645 -30.284  1.00 88.34           O  
ATOM   3011  CG  LEU A 201      24.198 -26.347 -29.323  1.00 88.34           C  
ATOM   3012  HG  LEU A 201      24.418 -26.984 -28.467  1.00 88.34           H  
ATOM   3013  CD1 LEU A 201      25.231 -26.631 -30.414  1.00 88.34           C  
ATOM   3014 HD11 LEU A 201      25.058 -25.984 -31.274  1.00 88.34           H  
ATOM   3015 HD12 LEU A 201      25.160 -27.672 -30.729  1.00 88.34           H  
ATOM   3016 HD13 LEU A 201      26.235 -26.453 -30.028  1.00 88.34           H  
ATOM   3017  CD2 LEU A 201      24.345 -24.882 -28.902  1.00 88.34           C  
ATOM   3018 HD21 LEU A 201      23.713 -24.674 -28.039  1.00 88.34           H  
ATOM   3019 HD22 LEU A 201      25.380 -24.680 -28.625  1.00 88.34           H  
ATOM   3020 HD23 LEU A 201      24.061 -24.226 -29.725  1.00 88.34           H  
ATOM   3021  N   ARG A 202      19.482 -27.620 -29.321  1.00 90.92           N  
ATOM   3022  H   ARG A 202      19.803 -28.316 -28.664  1.00 90.92           H  
ATOM   3023  CA  ARG A 202      18.106 -27.777 -29.831  1.00 90.92           C  
ATOM   3024  HA  ARG A 202      18.008 -27.187 -30.742  1.00 90.92           H  
ATOM   3025  C   ARG A 202      17.064 -27.194 -28.865  1.00 90.92           C  
ATOM   3026  CB  ARG A 202      17.820 -29.250 -30.189  1.00 90.92           C  
ATOM   3027  HB2 ARG A 202      16.859 -29.296 -30.702  1.00 90.92           H  
ATOM   3028  HB3 ARG A 202      17.742 -29.838 -29.274  1.00 90.92           H  
ATOM   3029  O   ARG A 202      15.924 -27.651 -28.819  1.00 90.92           O  
ATOM   3030  CG  ARG A 202      18.896 -29.868 -31.097  1.00 90.92           C  
ATOM   3031  HG2 ARG A 202      19.079 -29.192 -31.932  1.00 90.92           H  
ATOM   3032  HG3 ARG A 202      19.826 -29.992 -30.542  1.00 90.92           H  
ATOM   3033  CD  ARG A 202      18.470 -31.226 -31.667  1.00 90.92           C  
ATOM   3034  HD2 ARG A 202      19.221 -31.540 -32.392  1.00 90.92           H  
ATOM   3035  HD3 ARG A 202      17.523 -31.095 -32.190  1.00 90.92           H  
ATOM   3036  NE  ARG A 202      18.335 -32.277 -30.636  1.00 90.92           N  
ATOM   3037  HE  ARG A 202      18.725 -32.106 -29.720  1.00 90.92           H  
ATOM   3038  NH1 ARG A 202      17.246 -33.823 -31.944  1.00 90.92           N  
ATOM   3039 HH11 ARG A 202      17.300 -33.191 -32.730  1.00 90.92           H  
ATOM   3040 HH12 ARG A 202      16.862 -34.752 -32.045  1.00 90.92           H  
ATOM   3041  NH2 ARG A 202      17.726 -34.322 -29.842  1.00 90.92           N  
ATOM   3042 HH21 ARG A 202      17.329 -35.244 -29.948  1.00 90.92           H  
ATOM   3043 HH22 ARG A 202      18.122 -34.090 -28.942  1.00 90.92           H  
ATOM   3044  CZ  ARG A 202      17.776 -33.463 -30.809  1.00 90.92           C  
ATOM   3045  N   VAL A 203      17.472 -26.225 -28.045  1.00 96.28           N  
ATOM   3046  H   VAL A 203      18.414 -25.880 -28.165  1.00 96.28           H  
ATOM   3047  CA  VAL A 203      16.593 -25.514 -27.118  1.00 96.28           C  
ATOM   3048  HA  VAL A 203      15.874 -26.233 -26.725  1.00 96.28           H  
ATOM   3049  C   VAL A 203      15.789 -24.441 -27.851  1.00 96.28           C  
ATOM   3050  CB  VAL A 203      17.381 -24.968 -25.910  1.00 96.28           C  
ATOM   3051  HB  VAL A 203      17.895 -25.808 -25.445  1.00 96.28           H  
ATOM   3052  O   VAL A 203      16.342 -23.549 -28.489  1.00 96.28           O  
ATOM   3053  CG1 VAL A 203      18.434 -23.903 -26.245  1.00 96.28           C  
ATOM   3054 HG11 VAL A 203      19.107 -24.280 -27.014  1.00 96.28           H  
ATOM   3055 HG12 VAL A 203      19.022 -23.675 -25.356  1.00 96.28           H  
ATOM   3056 HG13 VAL A 203      17.960 -22.992 -26.613  1.00 96.28           H  
ATOM   3057  CG2 VAL A 203      16.423 -24.394 -24.867  1.00 96.28           C  
ATOM   3058 HG21 VAL A 203      16.986 -24.043 -24.002  1.00 96.28           H  
ATOM   3059 HG22 VAL A 203      15.726 -25.172 -24.556  1.00 96.28           H  
ATOM   3060 HG23 VAL A 203      15.866 -23.557 -25.287  1.00 96.28           H  
ATOM   3061  N   GLU A 204      14.470 -24.500 -27.715  1.00 96.12           N  
ATOM   3062  H   GLU A 204      14.073 -25.273 -27.201  1.00 96.12           H  
ATOM   3063  CA  GLU A 204      13.546 -23.474 -28.191  1.00 96.12           C  
ATOM   3064  HA  GLU A 204      14.082 -22.745 -28.800  1.00 96.12           H  
ATOM   3065  C   GLU A 204      12.927 -22.730 -27.003  1.00 96.12           C  
ATOM   3066  CB  GLU A 204      12.458 -24.102 -29.067  1.00 96.12           C  
ATOM   3067  HB2 GLU A 204      11.600 -23.431 -29.104  1.00 96.12           H  
ATOM   3068  HB3 GLU A 204      12.142 -25.034 -28.598  1.00 96.12           H  
ATOM   3069  O   GLU A 204      12.553 -23.324 -25.986  1.00 96.12           O  
ATOM   3070  CG  GLU A 204      12.896 -24.395 -30.509  1.00 96.12           C  
ATOM   3071  HG2 GLU A 204      13.892 -24.840 -30.501  1.00 96.12           H  
ATOM   3072  HG3 GLU A 204      12.936 -23.463 -31.073  1.00 96.12           H  
ATOM   3073  CD  GLU A 204      11.901 -25.368 -31.151  1.00 96.12           C  
ATOM   3074  OE1 GLU A 204      12.319 -26.481 -31.526  1.00 96.12           O  
ATOM   3075  OE2 GLU A 204      10.669 -25.187 -31.018  1.00 96.12           O  
ATOM   3076  N   TYR A 205      12.782 -21.415 -27.151  1.00 97.76           N  
ATOM   3077  H   TYR A 205      13.065 -20.997 -28.026  1.00 97.76           H  
ATOM   3078  CA  TYR A 205      12.149 -20.536 -26.173  1.00 97.76           C  
ATOM   3079  HA  TYR A 205      11.878 -21.106 -25.284  1.00 97.76           H  
ATOM   3080  C   TYR A 205      10.869 -19.947 -26.766  1.00 97.76           C  
ATOM   3081  CB  TYR A 205      13.139 -19.446 -25.741  1.00 97.76           C  
ATOM   3082  HB2 TYR A 205      12.604 -18.720 -25.129  1.00 97.76           H  
ATOM   3083  HB3 TYR A 205      13.503 -18.922 -26.624  1.00 97.76           H  
ATOM   3084  O   TYR A 205      10.880 -19.410 -27.871  1.00 97.76           O  
ATOM   3085  CG  TYR A 205      14.320 -19.966 -24.940  1.00 97.76           C  
ATOM   3086  CD1 TYR A 205      14.198 -20.119 -23.548  1.00 97.76           C  
ATOM   3087  HD1 TYR A 205      13.264 -19.878 -23.062  1.00 97.76           H  
ATOM   3088  CD2 TYR A 205      15.534 -20.299 -25.574  1.00 97.76           C  
ATOM   3089  HD2 TYR A 205      15.642 -20.173 -26.641  1.00 97.76           H  
ATOM   3090  CE1 TYR A 205      15.276 -20.606 -22.789  1.00 97.76           C  
ATOM   3091  HE1 TYR A 205      15.168 -20.721 -21.721  1.00 97.76           H  
ATOM   3092  CE2 TYR A 205      16.610 -20.809 -24.820  1.00 97.76           C  
ATOM   3093  HE2 TYR A 205      17.531 -21.074 -25.318  1.00 97.76           H  
ATOM   3094  OH  TYR A 205      17.496 -21.514 -22.695  1.00 97.76           O  
ATOM   3095  HH  TYR A 205      18.257 -21.696 -23.251  1.00 97.76           H  
ATOM   3096  CZ  TYR A 205      16.477 -20.982 -23.426  1.00 97.76           C  
ATOM   3097  N   LEU A 206       9.766 -20.034 -26.022  1.00 95.90           N  
ATOM   3098  H   LEU A 206       9.840 -20.483 -25.121  1.00 95.90           H  
ATOM   3099  CA  LEU A 206       8.449 -19.554 -26.437  1.00 95.90           C  
ATOM   3100  HA  LEU A 206       8.523 -19.116 -27.432  1.00 95.90           H  
ATOM   3101  C   LEU A 206       7.943 -18.471 -25.480  1.00 95.90           C  
ATOM   3102  CB  LEU A 206       7.485 -20.754 -26.523  1.00 95.90           C  
ATOM   3103  HB2 LEU A 206       7.856 -21.443 -27.282  1.00 95.90           H  
ATOM   3104  HB3 LEU A 206       7.503 -21.272 -25.565  1.00 95.90           H  
ATOM   3105  O   LEU A 206       7.748 -18.736 -24.291  1.00 95.90           O  
ATOM   3106  CG  LEU A 206       6.021 -20.388 -26.850  1.00 95.90           C  
ATOM   3107  HG  LEU A 206       5.639 -19.697 -26.099  1.00 95.90           H  
ATOM   3108  CD1 LEU A 206       5.879 -19.749 -28.232  1.00 95.90           C  
ATOM   3109 HD11 LEU A 206       6.313 -18.749 -28.226  1.00 95.90           H  
ATOM   3110 HD12 LEU A 206       6.380 -20.359 -28.983  1.00 95.90           H  
ATOM   3111 HD13 LEU A 206       4.824 -19.658 -28.488  1.00 95.90           H  
ATOM   3112  CD2 LEU A 206       5.155 -21.646 -26.804  1.00 95.90           C  
ATOM   3113 HD21 LEU A 206       5.466 -22.349 -27.577  1.00 95.90           H  
ATOM   3114 HD22 LEU A 206       5.228 -22.113 -25.822  1.00 95.90           H  
ATOM   3115 HD23 LEU A 206       4.113 -21.374 -26.970  1.00 95.90           H  
ATOM   3116  N   ASP A 207       7.669 -17.293 -26.038  1.00 95.81           N  
ATOM   3117  H   ASP A 207       7.919 -17.161 -27.008  1.00 95.81           H  
ATOM   3118  CA  ASP A 207       6.744 -16.309 -25.477  1.00 95.81           C  
ATOM   3119  HA  ASP A 207       6.659 -16.450 -24.400  1.00 95.81           H  
ATOM   3120  C   ASP A 207       5.361 -16.549 -26.095  1.00 95.81           C  
ATOM   3121  CB  ASP A 207       7.249 -14.877 -25.740  1.00 95.81           C  
ATOM   3122  HB2 ASP A 207       7.487 -14.764 -26.798  1.00 95.81           H  
ATOM   3123  HB3 ASP A 207       6.449 -14.178 -25.496  1.00 95.81           H  
ATOM   3124  O   ASP A 207       5.132 -16.282 -27.277  1.00 95.81           O  
ATOM   3125  CG  ASP A 207       8.469 -14.510 -24.892  1.00 95.81           C  
ATOM   3126  OD1 ASP A 207       8.561 -15.018 -23.752  1.00 95.81           O  
ATOM   3127  OD2 ASP A 207       9.315 -13.716 -25.356  1.00 95.81           O  
ATOM   3128  N   ASP A 208       4.443 -17.112 -25.310  1.00 94.12           N  
ATOM   3129  H   ASP A 208       4.687 -17.340 -24.357  1.00 94.12           H  
ATOM   3130  CA  ASP A 208       3.110 -17.468 -25.791  1.00 94.12           C  
ATOM   3131  HA  ASP A 208       3.221 -18.038 -26.713  1.00 94.12           H  
ATOM   3132  C   ASP A 208       2.270 -16.214 -26.100  1.00 94.12           C  
ATOM   3133  CB  ASP A 208       2.429 -18.380 -24.771  1.00 94.12           C  
ATOM   3134  HB2 ASP A 208       3.045 -19.264 -24.607  1.00 94.12           H  
ATOM   3135  HB3 ASP A 208       2.327 -17.851 -23.824  1.00 94.12           H  
ATOM   3136  O   ASP A 208       2.108 -15.331 -25.256  1.00 94.12           O  
ATOM   3137  CG  ASP A 208       1.055 -18.799 -25.284  1.00 94.12           C  
ATOM   3138  OD1 ASP A 208       0.102 -18.010 -25.075  1.00 94.12           O  
ATOM   3139  OD2 ASP A 208       0.964 -19.868 -25.907  1.00 94.12           O  
ATOM   3140  N   ARG A 209       1.712 -16.136 -27.314  1.00 90.47           N  
ATOM   3141  H   ARG A 209       1.844 -16.920 -27.937  1.00 90.47           H  
ATOM   3142  CA  ARG A 209       1.037 -14.925 -27.821  1.00 90.47           C  
ATOM   3143  HA  ARG A 209       1.669 -14.065 -27.602  1.00 90.47           H  
ATOM   3144  C   ARG A 209      -0.302 -14.612 -27.143  1.00 90.47           C  
ATOM   3145  CB  ARG A 209       0.846 -15.026 -29.344  1.00 90.47           C  
ATOM   3146  HB2 ARG A 209       0.280 -15.928 -29.578  1.00 90.47           H  
ATOM   3147  HB3 ARG A 209       0.264 -14.166 -29.677  1.00 90.47           H  
ATOM   3148  O   ARG A 209      -0.750 -13.473 -27.231  1.00 90.47           O  
ATOM   3149  CG  ARG A 209       2.178 -15.035 -30.111  1.00 90.47           C  
ATOM   3150  HG2 ARG A 209       2.755 -14.152 -29.840  1.00 90.47           H  
ATOM   3151  HG3 ARG A 209       2.750 -15.925 -29.847  1.00 90.47           H  
ATOM   3152  CD  ARG A 209       1.921 -15.028 -31.624  1.00 90.47           C  
ATOM   3153  HD2 ARG A 209       1.348 -15.917 -31.886  1.00 90.47           H  
ATOM   3154  HD3 ARG A 209       1.318 -14.153 -31.867  1.00 90.47           H  
ATOM   3155  NE  ARG A 209       3.189 -15.029 -32.384  1.00 90.47           N  
ATOM   3156  HE  ARG A 209       3.861 -15.734 -32.114  1.00 90.47           H  
ATOM   3157  NH1 ARG A 209       2.770 -13.274 -33.819  1.00 90.47           N  
ATOM   3158 HH11 ARG A 209       1.860 -13.152 -33.397  1.00 90.47           H  
ATOM   3159 HH12 ARG A 209       3.053 -12.698 -34.598  1.00 90.47           H  
ATOM   3160  NH2 ARG A 209       4.694 -14.385 -33.967  1.00 90.47           N  
ATOM   3161 HH21 ARG A 209       5.319 -15.122 -33.673  1.00 90.47           H  
ATOM   3162 HH22 ARG A 209       4.956 -13.793 -34.742  1.00 90.47           H  
ATOM   3163  CZ  ARG A 209       3.540 -14.231 -33.380  1.00 90.47           C  
ATOM   3164  N   ASN A 210      -0.927 -15.592 -26.487  1.00 83.61           N  
ATOM   3165  H   ASN A 210      -0.449 -16.476 -26.386  1.00 83.61           H  
ATOM   3166  CA  ASN A 210      -2.283 -15.484 -25.936  1.00 83.61           C  
ATOM   3167  HA  ASN A 210      -2.780 -14.600 -26.335  1.00 83.61           H  
ATOM   3168  C   ASN A 210      -2.276 -15.358 -24.404  1.00 83.61           C  
ATOM   3169  CB  ASN A 210      -3.069 -16.733 -26.377  1.00 83.61           C  
ATOM   3170  HB2 ASN A 210      -4.078 -16.687 -25.967  1.00 83.61           H  
ATOM   3171  HB3 ASN A 210      -2.581 -17.620 -25.973  1.00 83.61           H  
ATOM   3172  O   ASN A 210      -3.063 -14.617 -23.821  1.00 83.61           O  
ATOM   3173  CG  ASN A 210      -3.188 -16.880 -27.885  1.00 83.61           C  
ATOM   3174  ND2 ASN A 210      -3.179 -18.093 -28.384  1.00 83.61           N  
ATOM   3175 HD21 ASN A 210      -3.269 -18.173 -29.387  1.00 83.61           H  
ATOM   3176 HD22 ASN A 210      -3.043 -18.893 -27.782  1.00 83.61           H  
ATOM   3177  OD1 ASN A 210      -3.292 -15.924 -28.634  1.00 83.61           O  
ATOM   3178  N   THR A 211      -1.377 -16.093 -23.753  1.00 90.29           N  
ATOM   3179  H   THR A 211      -0.808 -16.709 -24.316  1.00 90.29           H  
ATOM   3180  CA  THR A 211      -1.233 -16.196 -22.292  1.00 90.29           C  
ATOM   3181  HA  THR A 211      -2.125 -15.790 -21.815  1.00 90.29           H  
ATOM   3182  C   THR A 211      -0.036 -15.402 -21.758  1.00 90.29           C  
ATOM   3183  CB  THR A 211      -1.104 -17.669 -21.872  1.00 90.29           C  
ATOM   3184  HB  THR A 211      -1.078 -17.716 -20.783  1.00 90.29           H  
ATOM   3185  O   THR A 211       0.125 -15.255 -20.543  1.00 90.29           O  
ATOM   3186  CG2 THR A 211      -2.249 -18.559 -22.351  1.00 90.29           C  
ATOM   3187 HG21 THR A 211      -2.132 -19.559 -21.932  1.00 90.29           H  
ATOM   3188 HG22 THR A 211      -2.253 -18.634 -23.438  1.00 90.29           H  
ATOM   3189 HG23 THR A 211      -3.201 -18.150 -22.013  1.00 90.29           H  
ATOM   3190  OG1 THR A 211       0.094 -18.210 -22.374  1.00 90.29           O  
ATOM   3191  HG1 THR A 211      -0.017 -18.289 -23.324  1.00 90.29           H  
ATOM   3192  N   PHE A 212       0.826 -14.896 -22.649  1.00 93.35           N  
ATOM   3193  H   PHE A 212       0.643 -15.069 -23.627  1.00 93.35           H  
ATOM   3194  CA  PHE A 212       2.064 -14.164 -22.345  1.00 93.35           C  
ATOM   3195  HA  PHE A 212       2.564 -13.994 -23.298  1.00 93.35           H  
ATOM   3196  C   PHE A 212       3.074 -14.961 -21.502  1.00 93.35           C  
ATOM   3197  CB  PHE A 212       1.731 -12.772 -21.775  1.00 93.35           C  
ATOM   3198  HB2 PHE A 212       1.455 -12.880 -20.726  1.00 93.35           H  
ATOM   3199  HB3 PHE A 212       2.623 -12.147 -21.822  1.00 93.35           H  
ATOM   3200  O   PHE A 212       3.990 -14.383 -20.911  1.00 93.35           O  
ATOM   3201  CG  PHE A 212       0.600 -12.067 -22.500  1.00 93.35           C  
ATOM   3202  CD1 PHE A 212       0.754 -11.688 -23.848  1.00 93.35           C  
ATOM   3203  HD1 PHE A 212       1.685 -11.875 -24.362  1.00 93.35           H  
ATOM   3204  CD2 PHE A 212      -0.636 -11.869 -21.854  1.00 93.35           C  
ATOM   3205  HD2 PHE A 212      -0.775 -12.186 -20.832  1.00 93.35           H  
ATOM   3206  CE1 PHE A 212      -0.324 -11.119 -24.546  1.00 93.35           C  
ATOM   3207  HE1 PHE A 212      -0.221 -10.873 -25.592  1.00 93.35           H  
ATOM   3208  CE2 PHE A 212      -1.712 -11.295 -22.552  1.00 93.35           C  
ATOM   3209  HE2 PHE A 212      -2.668 -11.174 -22.063  1.00 93.35           H  
ATOM   3210  CZ  PHE A 212      -1.557 -10.923 -23.899  1.00 93.35           C  
ATOM   3211  HZ  PHE A 212      -2.393 -10.519 -24.449  1.00 93.35           H  
ATOM   3212  N   ARG A 213       2.903 -16.288 -21.400  1.00 97.77           N  
ATOM   3213  H   ARG A 213       2.160 -16.699 -21.948  1.00 97.77           H  
ATOM   3214  CA  ARG A 213       3.745 -17.177 -20.592  1.00 97.77           C  
ATOM   3215  HA  ARG A 213       3.966 -16.671 -19.653  1.00 97.77           H  
ATOM   3216  C   ARG A 213       5.072 -17.449 -21.294  1.00 97.77           C  
ATOM   3217  CB  ARG A 213       3.024 -18.505 -20.298  1.00 97.77           C  
ATOM   3218  HB2 ARG A 213       2.817 -18.998 -21.248  1.00 97.77           H  
ATOM   3219  HB3 ARG A 213       3.691 -19.152 -19.729  1.00 97.77           H  
ATOM   3220  O   ARG A 213       5.114 -17.705 -22.491  1.00 97.77           O  
ATOM   3221  CG  ARG A 213       1.697 -18.377 -19.533  1.00 97.77           C  
ATOM   3222  HG2 ARG A 213       1.048 -17.677 -20.059  1.00 97.77           H  
ATOM   3223  HG3 ARG A 213       1.212 -19.354 -19.533  1.00 97.77           H  
ATOM   3224  CD  ARG A 213       1.830 -17.898 -18.086  1.00 97.77           C  
ATOM   3225  HD2 ARG A 213       2.295 -16.912 -18.082  1.00 97.77           H  
ATOM   3226  HD3 ARG A 213       2.456 -18.604 -17.541  1.00 97.77           H  
ATOM   3227  NE  ARG A 213       0.496 -17.816 -17.463  1.00 97.77           N  
ATOM   3228  HE  ARG A 213      -0.291 -17.817 -18.096  1.00 97.77           H  
ATOM   3229  NH1 ARG A 213       1.106 -17.422 -15.279  1.00 97.77           N  
ATOM   3230 HH11 ARG A 213       2.068 -17.316 -15.567  1.00 97.77           H  
ATOM   3231 HH12 ARG A 213       0.795 -17.169 -14.352  1.00 97.77           H  
ATOM   3232  NH2 ARG A 213      -1.021 -17.729 -15.768  1.00 97.77           N  
ATOM   3233 HH21 ARG A 213      -1.207 -17.586 -14.786  1.00 97.77           H  
ATOM   3234 HH22 ARG A 213      -1.785 -17.866 -16.414  1.00 97.77           H  
ATOM   3235  CZ  ARG A 213       0.204 -17.659 -16.187  1.00 97.77           C  
ATOM   3236  N   HIS A 214       6.142 -17.459 -20.506  1.00 98.27           N  
ATOM   3237  H   HIS A 214       6.021 -17.245 -19.527  1.00 98.27           H  
ATOM   3238  CA  HIS A 214       7.475 -17.855 -20.948  1.00 98.27           C  
ATOM   3239  HA  HIS A 214       7.603 -17.630 -22.007  1.00 98.27           H  
ATOM   3240  C   HIS A 214       7.656 -19.362 -20.714  1.00 98.27           C  
ATOM   3241  CB  HIS A 214       8.526 -17.068 -20.150  1.00 98.27           C  
ATOM   3242  HB2 HIS A 214       9.516 -17.365 -20.498  1.00 98.27           H  
ATOM   3243  HB3 HIS A 214       8.455 -17.363 -19.103  1.00 98.27           H  
ATOM   3244  O   HIS A 214       7.478 -19.827 -19.582  1.00 98.27           O  
ATOM   3245  CG  HIS A 214       8.444 -15.559 -20.195  1.00 98.27           C  
ATOM   3246  CD2 HIS A 214       7.600 -14.759 -20.929  1.00 98.27           C  
ATOM   3247  HD2 HIS A 214       6.867 -15.090 -21.649  1.00 98.27           H  
ATOM   3248  ND1 HIS A 214       9.246 -14.721 -19.458  1.00 98.27           N  
ATOM   3249  HD1 HIS A 214      10.016 -15.005 -18.869  1.00 98.27           H  
ATOM   3250  CE1 HIS A 214       8.904 -13.461 -19.743  1.00 98.27           C  
ATOM   3251  HE1 HIS A 214       9.395 -12.587 -19.342  1.00 98.27           H  
ATOM   3252  NE2 HIS A 214       7.867 -13.425 -20.588  1.00 98.27           N  
ATOM   3253  N   SER A 215       8.041 -20.121 -21.740  1.00 98.59           N  
ATOM   3254  H   SER A 215       8.153 -19.685 -22.644  1.00 98.59           H  
ATOM   3255  CA  SER A 215       8.467 -21.520 -21.591  1.00 98.59           C  
ATOM   3256  HA  SER A 215       8.729 -21.690 -20.547  1.00 98.59           H  
ATOM   3257  C   SER A 215       9.723 -21.828 -22.399  1.00 98.59           C  
ATOM   3258  CB  SER A 215       7.334 -22.500 -21.926  1.00 98.59           C  
ATOM   3259  HB2 SER A 215       7.649 -23.509 -21.660  1.00 98.59           H  
ATOM   3260  HB3 SER A 215       6.464 -22.246 -21.320  1.00 98.59           H  
ATOM   3261  O   SER A 215       9.997 -21.177 -23.405  1.00 98.59           O  
ATOM   3262  OG  SER A 215       6.972 -22.483 -23.295  1.00 98.59           O  
ATOM   3263  HG  SER A 215       6.891 -21.565 -23.566  1.00 98.59           H  
ATOM   3264  N   VAL A 216      10.467 -22.837 -21.953  1.00 98.40           N  
ATOM   3265  H   VAL A 216      10.146 -23.340 -21.137  1.00 98.40           H  
ATOM   3266  CA  VAL A 216      11.615 -23.408 -22.666  1.00 98.40           C  
ATOM   3267  HA  VAL A 216      11.730 -22.899 -23.623  1.00 98.40           H  
ATOM   3268  C   VAL A 216      11.331 -24.875 -22.962  1.00 98.40           C  
ATOM   3269  CB  VAL A 216      12.920 -23.190 -21.879  1.00 98.40           C  
ATOM   3270  HB  VAL A 216      13.034 -22.118 -21.718  1.00 98.40           H  
ATOM   3271  O   VAL A 216      10.757 -25.566 -22.119  1.00 98.40           O  
ATOM   3272  CG1 VAL A 216      12.951 -23.865 -20.502  1.00 98.40           C  
ATOM   3273 HG11 VAL A 216      12.123 -23.506 -19.892  1.00 98.40           H  
ATOM   3274 HG12 VAL A 216      12.882 -24.947 -20.614  1.00 98.40           H  
ATOM   3275 HG13 VAL A 216      13.891 -23.618 -20.009  1.00 98.40           H  
ATOM   3276  CG2 VAL A 216      14.131 -23.678 -22.670  1.00 98.40           C  
ATOM   3277 HG21 VAL A 216      15.051 -23.403 -22.154  1.00 98.40           H  
ATOM   3278 HG22 VAL A 216      14.102 -24.761 -22.794  1.00 98.40           H  
ATOM   3279 HG23 VAL A 216      14.130 -23.205 -23.651  1.00 98.40           H  
ATOM   3280  N   VAL A 217      11.693 -25.352 -24.149  1.00 97.87           N  
ATOM   3281  H   VAL A 217      12.140 -24.731 -24.808  1.00 97.87           H  
ATOM   3282  CA  VAL A 217      11.394 -26.710 -24.609  1.00 97.87           C  
ATOM   3283  HA  VAL A 217      11.285 -27.342 -23.728  1.00 97.87           H  
ATOM   3284  C   VAL A 217      12.561 -27.291 -25.408  1.00 97.87           C  
ATOM   3285  CB  VAL A 217      10.041 -26.745 -25.359  1.00 97.87           C  
ATOM   3286  HB  VAL A 217       9.266 -26.484 -24.638  1.00 97.87           H  
ATOM   3287  O   VAL A 217      13.190 -26.603 -26.205  1.00 97.87           O  
ATOM   3288  CG1 VAL A 217       9.936 -25.732 -26.503  1.00 97.87           C  
ATOM   3289 HG11 VAL A 217      10.056 -24.715 -26.129  1.00 97.87           H  
ATOM   3290 HG12 VAL A 217      10.715 -25.932 -27.238  1.00 97.87           H  
ATOM   3291 HG13 VAL A 217       8.965 -25.814 -26.992  1.00 97.87           H  
ATOM   3292  CG2 VAL A 217       9.686 -28.129 -25.910  1.00 97.87           C  
ATOM   3293 HG21 VAL A 217      10.411 -28.434 -26.664  1.00 97.87           H  
ATOM   3294 HG22 VAL A 217       8.691 -28.106 -26.355  1.00 97.87           H  
ATOM   3295 HG23 VAL A 217       9.679 -28.861 -25.102  1.00 97.87           H  
ATOM   3296  N   VAL A 218      12.845 -28.573 -25.189  1.00 96.66           N  
ATOM   3297  H   VAL A 218      12.277 -29.073 -24.519  1.00 96.66           H  
ATOM   3298  CA  VAL A 218      13.829 -29.373 -25.941  1.00 96.66           C  
ATOM   3299  HA  VAL A 218      14.216 -28.780 -26.770  1.00 96.66           H  
ATOM   3300  C   VAL A 218      13.149 -30.613 -26.530  1.00 96.66           C  
ATOM   3301  CB  VAL A 218      15.034 -29.786 -25.064  1.00 96.66           C  
ATOM   3302  HB  VAL A 218      15.648 -30.490 -25.625  1.00 96.66           H  
ATOM   3303  O   VAL A 218      12.063 -30.983 -26.068  1.00 96.66           O  
ATOM   3304  CG1 VAL A 218      15.920 -28.580 -24.740  1.00 96.66           C  
ATOM   3305 HG11 VAL A 218      16.774 -28.906 -24.146  1.00 96.66           H  
ATOM   3306 HG12 VAL A 218      15.356 -27.823 -24.195  1.00 96.66           H  
ATOM   3307 HG13 VAL A 218      16.297 -28.156 -25.671  1.00 96.66           H  
ATOM   3308  CG2 VAL A 218      14.626 -30.467 -23.751  1.00 96.66           C  
ATOM   3309 HG21 VAL A 218      15.522 -30.798 -23.225  1.00 96.66           H  
ATOM   3310 HG22 VAL A 218      14.066 -29.780 -23.116  1.00 96.66           H  
ATOM   3311 HG23 VAL A 218      14.018 -31.345 -23.965  1.00 96.66           H  
ATOM   3312  N   PRO A 219      13.732 -31.276 -27.540  1.00 95.80           N  
ATOM   3313  CA  PRO A 219      13.354 -32.640 -27.897  1.00 95.80           C  
ATOM   3314  HA  PRO A 219      12.323 -32.648 -28.251  1.00 95.80           H  
ATOM   3315  C   PRO A 219      13.499 -33.585 -26.697  1.00 95.80           C  
ATOM   3316  CB  PRO A 219      14.290 -33.041 -29.044  1.00 95.80           C  
ATOM   3317  HB2 PRO A 219      15.174 -33.540 -28.649  1.00 95.80           H  
ATOM   3318  HB3 PRO A 219      13.786 -33.676 -29.773  1.00 95.80           H  
ATOM   3319  O   PRO A 219      14.382 -33.402 -25.859  1.00 95.80           O  
ATOM   3320  CG  PRO A 219      14.696 -31.695 -29.645  1.00 95.80           C  
ATOM   3321  HG2 PRO A 219      15.645 -31.749 -30.180  1.00 95.80           H  
ATOM   3322  HG3 PRO A 219      13.907 -31.330 -30.303  1.00 95.80           H  
ATOM   3323  CD  PRO A 219      14.791 -30.802 -28.413  1.00 95.80           C  
ATOM   3324  HD2 PRO A 219      14.637 -29.762 -28.700  1.00 95.80           H  
ATOM   3325  HD3 PRO A 219      15.760 -30.931 -27.930  1.00 95.80           H  
ATOM   3326  N   TYR A 220      12.652 -34.608 -26.620  1.00 97.35           N  
ATOM   3327  H   TYR A 220      11.956 -34.721 -27.343  1.00 97.35           H  
ATOM   3328  CA  TYR A 220      12.932 -35.763 -25.777  1.00 97.35           C  
ATOM   3329  HA  TYR A 220      13.309 -35.419 -24.814  1.00 97.35           H  
ATOM   3330  C   TYR A 220      14.020 -36.609 -26.444  1.00 97.35           C  
ATOM   3331  CB  TYR A 220      11.658 -36.572 -25.517  1.00 97.35           C  
ATOM   3332  HB2 TYR A 220      10.953 -35.956 -24.959  1.00 97.35           H  
ATOM   3333  HB3 TYR A 220      11.200 -36.822 -26.475  1.00 97.35           H  
ATOM   3334  O   TYR A 220      13.918 -36.978 -27.614  1.00 97.35           O  
ATOM   3335  CG  TYR A 220      11.908 -37.855 -24.748  1.00 97.35           C  
ATOM   3336  CD1 TYR A 220      12.098 -39.058 -25.454  1.00 97.35           C  
ATOM   3337  HD1 TYR A 220      12.043 -39.070 -26.533  1.00 97.35           H  
ATOM   3338  CD2 TYR A 220      12.014 -37.838 -23.342  1.00 97.35           C  
ATOM   3339  HD2 TYR A 220      11.889 -36.910 -22.804  1.00 97.35           H  
ATOM   3340  CE1 TYR A 220      12.385 -40.246 -24.760  1.00 97.35           C  
ATOM   3341  HE1 TYR A 220      12.544 -41.170 -25.296  1.00 97.35           H  
ATOM   3342  CE2 TYR A 220      12.309 -39.027 -22.643  1.00 97.35           C  
ATOM   3343  HE2 TYR A 220      12.415 -39.018 -21.568  1.00 97.35           H  
ATOM   3344  OH  TYR A 220      12.767 -41.389 -22.699  1.00 97.35           O  
ATOM   3345  HH  TYR A 220      12.944 -41.247 -21.766  1.00 97.35           H  
ATOM   3346  CZ  TYR A 220      12.491 -40.234 -23.355  1.00 97.35           C  
ATOM   3347  N   GLU A 221      15.053 -36.919 -25.674  1.00 90.56           N  
ATOM   3348  H   GLU A 221      15.055 -36.592 -24.718  1.00 90.56           H  
ATOM   3349  CA  GLU A 221      16.106 -37.869 -26.012  1.00 90.56           C  
ATOM   3350  HA  GLU A 221      16.005 -38.186 -27.050  1.00 90.56           H  
ATOM   3351  C   GLU A 221      15.908 -39.086 -25.085  1.00 90.56           C  
ATOM   3352  CB  GLU A 221      17.473 -37.165 -25.848  1.00 90.56           C  
ATOM   3353  HB2 GLU A 221      18.271 -37.906 -25.894  1.00 90.56           H  
ATOM   3354  HB3 GLU A 221      17.496 -36.693 -24.866  1.00 90.56           H  
ATOM   3355  O   GLU A 221      15.648 -38.884 -23.891  1.00 90.56           O  
ATOM   3356  CG  GLU A 221      17.710 -36.102 -26.953  1.00 90.56           C  
ATOM   3357  HG2 GLU A 221      16.753 -35.670 -27.245  1.00 90.56           H  
ATOM   3358  HG3 GLU A 221      18.099 -36.606 -27.838  1.00 90.56           H  
ATOM   3359  CD  GLU A 221      18.642 -34.923 -26.583  1.00 90.56           C  
ATOM   3360  OE1 GLU A 221      18.630 -33.918 -27.348  1.00 90.56           O  
ATOM   3361  OE2 GLU A 221      19.331 -34.965 -25.547  1.00 90.56           O  
ATOM   3362  N   PRO A 222      15.953 -40.338 -25.581  1.00 88.44           N  
ATOM   3363  CA  PRO A 222      15.917 -41.510 -24.709  1.00 88.44           C  
ATOM   3364  HA  PRO A 222      15.020 -41.477 -24.091  1.00 88.44           H  
ATOM   3365  C   PRO A 222      17.160 -41.545 -23.800  1.00 88.44           C  
ATOM   3366  CB  PRO A 222      15.845 -42.718 -25.648  1.00 88.44           C  
ATOM   3367  HB2 PRO A 222      14.804 -42.924 -25.897  1.00 88.44           H  
ATOM   3368  HB3 PRO A 222      16.319 -43.604 -25.226  1.00 88.44           H  
ATOM   3369  O   PRO A 222      18.139 -40.849 -24.080  1.00 88.44           O  
ATOM   3370  CG  PRO A 222      16.581 -42.223 -26.893  1.00 88.44           C  
ATOM   3371  HG2 PRO A 222      17.656 -42.320 -26.743  1.00 88.44           H  
ATOM   3372  HG3 PRO A 222      16.268 -42.759 -27.789  1.00 88.44           H  
ATOM   3373  CD  PRO A 222      16.204 -40.742 -26.956  1.00 88.44           C  
ATOM   3374  HD2 PRO A 222      15.293 -40.615 -27.541  1.00 88.44           H  
ATOM   3375  HD3 PRO A 222      17.022 -40.171 -27.395  1.00 88.44           H  
ATOM   3376  N   PRO A 223      17.151 -42.332 -22.711  1.00 84.18           N  
ATOM   3377  CA  PRO A 223      18.330 -42.497 -21.872  1.00 84.18           C  
ATOM   3378  HA  PRO A 223      18.577 -41.532 -21.429  1.00 84.18           H  
ATOM   3379  C   PRO A 223      19.537 -43.027 -22.660  1.00 84.18           C  
ATOM   3380  CB  PRO A 223      17.915 -43.471 -20.769  1.00 84.18           C  
ATOM   3381  HB2 PRO A 223      18.151 -44.490 -21.073  1.00 84.18           H  
ATOM   3382  HB3 PRO A 223      18.394 -43.229 -19.820  1.00 84.18           H  
ATOM   3383  O   PRO A 223      19.393 -43.865 -23.550  1.00 84.18           O  
ATOM   3384  CG  PRO A 223      16.398 -43.317 -20.699  1.00 84.18           C  
ATOM   3385  HG2 PRO A 223      15.917 -44.209 -20.297  1.00 84.18           H  
ATOM   3386  HG3 PRO A 223      16.137 -42.436 -20.113  1.00 84.18           H  
ATOM   3387  CD  PRO A 223      16.031 -43.080 -22.161  1.00 84.18           C  
ATOM   3388  HD2 PRO A 223      15.940 -44.033 -22.681  1.00 84.18           H  
ATOM   3389  HD3 PRO A 223      15.098 -42.520 -22.220  1.00 84.18           H  
ATOM   3390  N   GLU A 224      20.728 -42.556 -22.292  1.00 74.68           N  
ATOM   3391  H   GLU A 224      20.765 -41.823 -21.598  1.00 74.68           H  
ATOM   3392  CA  GLU A 224      22.002 -43.078 -22.800  1.00 74.68           C  
ATOM   3393  HA  GLU A 224      22.015 -42.988 -23.886  1.00 74.68           H  
ATOM   3394  C   GLU A 224      22.188 -44.564 -22.452  1.00 74.68           C  
ATOM   3395  CB  GLU A 224      23.167 -42.267 -22.205  1.00 74.68           C  
ATOM   3396  HB2 GLU A 224      23.076 -42.273 -21.119  1.00 74.68           H  
ATOM   3397  HB3 GLU A 224      24.113 -42.750 -22.452  1.00 74.68           H  
ATOM   3398  O   GLU A 224      21.606 -45.071 -21.491  1.00 74.68           O  
ATOM   3399  CG  GLU A 224      23.219 -40.807 -22.682  1.00 74.68           C  
ATOM   3400  HG2 GLU A 224      24.002 -40.300 -22.117  1.00 74.68           H  
ATOM   3401  HG3 GLU A 224      22.276 -40.317 -22.435  1.00 74.68           H  
ATOM   3402  CD  GLU A 224      23.514 -40.649 -24.183  1.00 74.68           C  
ATOM   3403  OE1 GLU A 224      23.417 -39.496 -24.654  1.00 74.68           O  
ATOM   3404  OE2 GLU A 224      23.866 -41.663 -24.832  1.00 74.68           O  
ATOM   3405  N   VAL A 225      23.052 -45.265 -23.193  1.00 72.41           N  
ATOM   3406  H   VAL A 225      23.537 -44.785 -23.938  1.00 72.41           H  
ATOM   3407  CA  VAL A 225      23.350 -46.686 -22.938  1.00 72.41           C  
ATOM   3408  HA  VAL A 225      22.416 -47.241 -23.029  1.00 72.41           H  
ATOM   3409  C   VAL A 225      23.880 -46.874 -21.510  1.00 72.41           C  
ATOM   3410  CB  VAL A 225      24.340 -47.254 -23.975  1.00 72.41           C  
ATOM   3411  HB  VAL A 225      25.277 -46.699 -23.925  1.00 72.41           H  
ATOM   3412  O   VAL A 225      24.936 -46.355 -21.153  1.00 72.41           O  
ATOM   3413  CG1 VAL A 225      24.635 -48.740 -23.722  1.00 72.41           C  
ATOM   3414 HG11 VAL A 225      25.301 -49.120 -24.497  1.00 72.41           H  
ATOM   3415 HG12 VAL A 225      25.133 -48.868 -22.761  1.00 72.41           H  
ATOM   3416 HG13 VAL A 225      23.709 -49.315 -23.732  1.00 72.41           H  
ATOM   3417  CG2 VAL A 225      23.781 -47.136 -25.400  1.00 72.41           C  
ATOM   3418 HG21 VAL A 225      23.634 -46.089 -25.663  1.00 72.41           H  
ATOM   3419 HG22 VAL A 225      24.484 -47.567 -26.113  1.00 72.41           H  
ATOM   3420 HG23 VAL A 225      22.826 -47.658 -25.474  1.00 72.41           H  
ATOM   3421  N   GLY A 226      23.145 -47.636 -20.693  1.00 75.23           N  
ATOM   3422  H   GLY A 226      22.259 -47.976 -21.038  1.00 75.23           H  
ATOM   3423  CA  GLY A 226      23.449 -47.837 -19.270  1.00 75.23           C  
ATOM   3424  HA2 GLY A 226      24.530 -47.849 -19.127  1.00 75.23           H  
ATOM   3425  HA3 GLY A 226      23.057 -48.807 -18.966  1.00 75.23           H  
ATOM   3426  C   GLY A 226      22.859 -46.783 -18.319  1.00 75.23           C  
ATOM   3427  O   GLY A 226      23.229 -46.768 -17.148  1.00 75.23           O  
ATOM   3428  N   SER A 227      21.957 -45.916 -18.792  1.00 81.37           N  
ATOM   3429  H   SER A 227      21.737 -45.937 -19.778  1.00 81.37           H  
ATOM   3430  CA  SER A 227      21.142 -45.016 -17.966  1.00 81.37           C  
ATOM   3431  HA  SER A 227      21.492 -45.052 -16.934  1.00 81.37           H  
ATOM   3432  C   SER A 227      19.669 -45.424 -17.991  1.00 81.37           C  
ATOM   3433  CB  SER A 227      21.268 -43.571 -18.462  1.00 81.37           C  
ATOM   3434  HB2 SER A 227      20.826 -43.492 -19.456  1.00 81.37           H  
ATOM   3435  HB3 SER A 227      22.322 -43.299 -18.523  1.00 81.37           H  
ATOM   3436  O   SER A 227      19.123 -45.729 -19.046  1.00 81.37           O  
ATOM   3437  OG  SER A 227      20.603 -42.685 -17.569  1.00 81.37           O  
ATOM   3438  HG  SER A 227      20.163 -41.998 -18.074  1.00 81.37           H  
ATOM   3439  N   ASP A 228      18.991 -45.329 -16.848  1.00 86.62           N  
ATOM   3440  H   ASP A 228      19.514 -45.219 -15.990  1.00 86.62           H  
ATOM   3441  CA  ASP A 228      17.539 -45.544 -16.742  1.00 86.62           C  
ATOM   3442  HA  ASP A 228      17.239 -46.308 -17.459  1.00 86.62           H  
ATOM   3443  C   ASP A 228      16.717 -44.266 -17.021  1.00 86.62           C  
ATOM   3444  CB  ASP A 228      17.205 -46.055 -15.337  1.00 86.62           C  
ATOM   3445  HB2 ASP A 228      17.301 -45.219 -14.645  1.00 86.62           H  
ATOM   3446  HB3 ASP A 228      16.169 -46.394 -15.322  1.00 86.62           H  
ATOM   3447  O   ASP A 228      15.485 -44.292 -17.043  1.00 86.62           O  
ATOM   3448  CG  ASP A 228      18.104 -47.193 -14.857  1.00 86.62           C  
ATOM   3449  OD1 ASP A 228      18.060 -48.276 -15.476  1.00 86.62           O  
ATOM   3450  OD2 ASP A 228      18.823 -46.943 -13.861  1.00 86.62           O  
ATOM   3451  N   CYS A 229      17.375 -43.107 -17.166  1.00 92.49           N  
ATOM   3452  H   CYS A 229      18.384 -43.143 -17.195  1.00 92.49           H  
ATOM   3453  CA  CYS A 229      16.704 -41.808 -17.264  1.00 92.49           C  
ATOM   3454  HA  CYS A 229      15.737 -41.967 -17.742  1.00 92.49           H  
ATOM   3455  C   CYS A 229      17.452 -40.775 -18.124  1.00 92.49           C  
ATOM   3456  CB  CYS A 229      16.430 -41.284 -15.843  1.00 92.49           C  
ATOM   3457  HB2 CYS A 229      15.921 -42.071 -15.286  1.00 92.49           H  
ATOM   3458  HB3 CYS A 229      15.768 -40.419 -15.894  1.00 92.49           H  
ATOM   3459  O   CYS A 229      18.680 -40.792 -18.242  1.00 92.49           O  
ATOM   3460  SG  CYS A 229      17.958 -40.819 -14.972  1.00 92.49           S  
ATOM   3461  HG  CYS A 229      18.575 -41.985 -15.184  1.00 92.49           H  
ATOM   3462  N   THR A 230      16.701 -39.821 -18.678  1.00 89.91           N  
ATOM   3463  H   THR A 230      15.699 -39.882 -18.566  1.00 89.91           H  
ATOM   3464  CA  THR A 230      17.237 -38.667 -19.423  1.00 89.91           C  
ATOM   3465  HA  THR A 230      18.207 -38.931 -19.845  1.00 89.91           H  
ATOM   3466  C   THR A 230      17.396 -37.483 -18.469  1.00 89.91           C  
ATOM   3467  CB  THR A 230      16.309 -38.263 -20.582  1.00 89.91           C  
ATOM   3468  HB  THR A 230      15.440 -37.747 -20.174  1.00 89.91           H  
ATOM   3469  O   THR A 230      16.460 -37.171 -17.736  1.00 89.91           O  
ATOM   3470  CG2 THR A 230      17.009 -37.332 -21.570  1.00 89.91           C  
ATOM   3471 HG21 THR A 230      17.413 -36.459 -21.059  1.00 89.91           H  
ATOM   3472 HG22 THR A 230      16.293 -36.983 -22.315  1.00 89.91           H  
ATOM   3473 HG23 THR A 230      17.815 -37.862 -22.077  1.00 89.91           H  
ATOM   3474  OG1 THR A 230      15.852 -39.398 -21.275  1.00 89.91           O  
ATOM   3475  HG1 THR A 230      15.843 -39.192 -22.213  1.00 89.91           H  
ATOM   3476  N   THR A 231      18.533 -36.780 -18.458  1.00 91.16           N  
ATOM   3477  H   THR A 231      19.254 -37.010 -19.126  1.00 91.16           H  
ATOM   3478  CA  THR A 231      18.745 -35.624 -17.558  1.00 91.16           C  
ATOM   3479  HA  THR A 231      17.918 -35.550 -16.852  1.00 91.16           H  
ATOM   3480  C   THR A 231      18.793 -34.308 -18.328  1.00 91.16           C  
ATOM   3481  CB  THR A 231      20.011 -35.795 -16.705  1.00 91.16           C  
ATOM   3482  HB  THR A 231      20.885 -35.900 -17.348  1.00 91.16           H  
ATOM   3483  O   THR A 231      19.705 -34.091 -19.118  1.00 91.16           O  
ATOM   3484  CG2 THR A 231      20.228 -34.633 -15.732  1.00 91.16           C  
ATOM   3485 HG21 THR A 231      19.341 -34.495 -15.114  1.00 91.16           H  
ATOM   3486 HG22 THR A 231      21.088 -34.855 -15.099  1.00 91.16           H  
ATOM   3487 HG23 THR A 231      20.440 -33.716 -16.282  1.00 91.16           H  
ATOM   3488  OG1 THR A 231      19.880 -36.947 -15.903  1.00 91.16           O  
ATOM   3489  HG1 THR A 231      19.865 -37.705 -16.492  1.00 91.16           H  
ATOM   3490  N   ILE A 232      17.864 -33.390 -18.040  1.00 95.68           N  
ATOM   3491  H   ILE A 232      17.164 -33.616 -17.347  1.00 95.68           H  
ATOM   3492  CA  ILE A 232      17.927 -32.005 -18.527  1.00 95.68           C  
ATOM   3493  HA  ILE A 232      18.578 -31.976 -19.400  1.00 95.68           H  
ATOM   3494  C   ILE A 232      18.564 -31.121 -17.451  1.00 95.68           C  
ATOM   3495  CB  ILE A 232      16.551 -31.472 -18.991  1.00 95.68           C  
ATOM   3496  HB  ILE A 232      15.866 -31.487 -18.143  1.00 95.68           H  
ATOM   3497  O   ILE A 232      18.182 -31.150 -16.276  1.00 95.68           O  
ATOM   3498  CG1 ILE A 232      15.966 -32.357 -20.117  1.00 95.68           C  
ATOM   3499 HG12 ILE A 232      15.945 -33.397 -19.790  1.00 95.68           H  
ATOM   3500 HG13 ILE A 232      16.609 -32.298 -20.995  1.00 95.68           H  
ATOM   3501  CG2 ILE A 232      16.705 -30.016 -19.488  1.00 95.68           C  
ATOM   3502 HG21 ILE A 232      17.422 -29.976 -20.308  1.00 95.68           H  
ATOM   3503 HG22 ILE A 232      17.036 -29.362 -18.681  1.00 95.68           H  
ATOM   3504 HG23 ILE A 232      15.753 -29.621 -19.841  1.00 95.68           H  
ATOM   3505  CD1 ILE A 232      14.534 -31.987 -20.523  1.00 95.68           C  
ATOM   3506 HD11 ILE A 232      14.483 -30.976 -20.926  1.00 95.68           H  
ATOM   3507 HD12 ILE A 232      13.875 -32.064 -19.659  1.00 95.68           H  
ATOM   3508 HD13 ILE A 232      14.197 -32.671 -21.303  1.00 95.68           H  
ATOM   3509  N   HIS A 233      19.524 -30.297 -17.865  1.00 94.79           N  
ATOM   3510  H   HIS A 233      19.800 -30.330 -18.835  1.00 94.79           H  
ATOM   3511  CA  HIS A 233      20.179 -29.315 -17.012  1.00 94.79           C  
ATOM   3512  HA  HIS A 233      20.080 -29.619 -15.970  1.00 94.79           H  
ATOM   3513  C   HIS A 233      19.514 -27.945 -17.165  1.00 94.79           C  
ATOM   3514  CB  HIS A 233      21.674 -29.292 -17.341  1.00 94.79           C  
ATOM   3515  HB2 HIS A 233      21.814 -29.055 -18.396  1.00 94.79           H  
ATOM   3516  HB3 HIS A 233      22.149 -28.515 -16.743  1.00 94.79           H  
ATOM   3517  O   HIS A 233      19.626 -27.293 -18.200  1.00 94.79           O  
ATOM   3518  CG  HIS A 233      22.356 -30.596 -17.025  1.00 94.79           C  
ATOM   3519  CD2 HIS A 233      22.506 -31.133 -15.779  1.00 94.79           C  
ATOM   3520  HD2 HIS A 233      22.166 -30.679 -14.859  1.00 94.79           H  
ATOM   3521  ND1 HIS A 233      22.896 -31.492 -17.917  1.00 94.79           N  
ATOM   3522  HD1 HIS A 233      22.933 -31.392 -18.921  1.00 94.79           H  
ATOM   3523  CE1 HIS A 233      23.361 -32.542 -17.217  1.00 94.79           C  
ATOM   3524  HE1 HIS A 233      23.832 -33.412 -17.650  1.00 94.79           H  
ATOM   3525  NE2 HIS A 233      23.142 -32.368 -15.900  1.00 94.79           N  
ATOM   3526  N   TYR A 234      18.814 -27.494 -16.122  1.00 97.67           N  
ATOM   3527  H   TYR A 234      18.699 -28.098 -15.320  1.00 97.67           H  
ATOM   3528  CA  TYR A 234      18.157 -26.186 -16.111  1.00 97.67           C  
ATOM   3529  HA  TYR A 234      18.053 -25.846 -17.142  1.00 97.67           H  
ATOM   3530  C   TYR A 234      18.975 -25.122 -15.366  1.00 97.67           C  
ATOM   3531  CB  TYR A 234      16.741 -26.312 -15.534  1.00 97.67           C  
ATOM   3532  HB2 TYR A 234      16.799 -26.768 -14.546  1.00 97.67           H  
ATOM   3533  HB3 TYR A 234      16.328 -25.312 -15.407  1.00 97.67           H  
ATOM   3534  O   TYR A 234      19.718 -25.421 -14.429  1.00 97.67           O  
ATOM   3535  CG  TYR A 234      15.773 -27.101 -16.399  1.00 97.67           C  
ATOM   3536  CD1 TYR A 234      15.213 -26.506 -17.547  1.00 97.67           C  
ATOM   3537  HD1 TYR A 234      15.511 -25.509 -17.835  1.00 97.67           H  
ATOM   3538  CD2 TYR A 234      15.432 -28.425 -16.064  1.00 97.67           C  
ATOM   3539  HD2 TYR A 234      15.904 -28.910 -15.223  1.00 97.67           H  
ATOM   3540  CE1 TYR A 234      14.298 -27.219 -18.347  1.00 97.67           C  
ATOM   3541  HE1 TYR A 234      13.889 -26.769 -19.239  1.00 97.67           H  
ATOM   3542  CE2 TYR A 234      14.506 -29.137 -16.854  1.00 97.67           C  
ATOM   3543  HE2 TYR A 234      14.248 -30.160 -16.624  1.00 97.67           H  
ATOM   3544  OH  TYR A 234      13.076 -29.249 -18.768  1.00 97.67           O  
ATOM   3545  HH  TYR A 234      12.847 -28.803 -19.587  1.00 97.67           H  
ATOM   3546  CZ  TYR A 234      13.941 -28.539 -17.998  1.00 97.67           C  
ATOM   3547  N   ASN A 235      18.765 -23.849 -15.701  1.00 97.41           N  
ATOM   3548  H   ASN A 235      18.197 -23.672 -16.517  1.00 97.41           H  
ATOM   3549  CA  ASN A 235      19.196 -22.705 -14.895  1.00 97.41           C  
ATOM   3550  HA  ASN A 235      19.674 -23.065 -13.984  1.00 97.41           H  
ATOM   3551  C   ASN A 235      18.009 -21.841 -14.479  1.00 97.41           C  
ATOM   3552  CB  ASN A 235      20.201 -21.829 -15.651  1.00 97.41           C  
ATOM   3553  HB2 ASN A 235      19.711 -21.393 -16.522  1.00 97.41           H  
ATOM   3554  HB3 ASN A 235      20.526 -21.015 -15.003  1.00 97.41           H  
ATOM   3555  O   ASN A 235      17.057 -21.671 -15.236  1.00 97.41           O  
ATOM   3556  CG  ASN A 235      21.449 -22.526 -16.129  1.00 97.41           C  
ATOM   3557  ND2 ASN A 235      21.997 -23.422 -15.347  1.00 97.41           N  
ATOM   3558 HD21 ASN A 235      21.454 -23.894 -14.639  1.00 97.41           H  
ATOM   3559 HD22 ASN A 235      22.798 -23.883 -15.755  1.00 97.41           H  
ATOM   3560  OD1 ASN A 235      21.968 -22.185 -17.169  1.00 97.41           O  
ATOM   3561  N   TYR A 236      18.117 -21.220 -13.302  1.00 98.73           N  
ATOM   3562  H   TYR A 236      18.932 -21.411 -12.737  1.00 98.73           H  
ATOM   3563  CA  TYR A 236      17.157 -20.229 -12.818  1.00 98.73           C  
ATOM   3564  HA  TYR A 236      16.345 -20.137 -13.539  1.00 98.73           H  
ATOM   3565  C   TYR A 236      17.821 -18.852 -12.698  1.00 98.73           C  
ATOM   3566  CB  TYR A 236      16.520 -20.705 -11.511  1.00 98.73           C  
ATOM   3567  HB2 TYR A 236      15.914 -19.881 -11.135  1.00 98.73           H  
ATOM   3568  HB3 TYR A 236      17.299 -20.919 -10.779  1.00 98.73           H  
ATOM   3569  O   TYR A 236      18.669 -18.610 -11.833  1.00 98.73           O  
ATOM   3570  CG  TYR A 236      15.618 -21.916 -11.669  1.00 98.73           C  
ATOM   3571  CD1 TYR A 236      14.237 -21.739 -11.888  1.00 98.73           C  
ATOM   3572  HD1 TYR A 236      13.815 -20.746 -11.932  1.00 98.73           H  
ATOM   3573  CD2 TYR A 236      16.161 -23.215 -11.637  1.00 98.73           C  
ATOM   3574  HD2 TYR A 236      17.222 -23.356 -11.488  1.00 98.73           H  
ATOM   3575  CE1 TYR A 236      13.404 -22.858 -12.086  1.00 98.73           C  
ATOM   3576  HE1 TYR A 236      12.348 -22.731 -12.277  1.00 98.73           H  
ATOM   3577  CE2 TYR A 236      15.334 -24.336 -11.846  1.00 98.73           C  
ATOM   3578  HE2 TYR A 236      15.760 -25.328 -11.846  1.00 98.73           H  
ATOM   3579  OH  TYR A 236      13.153 -25.233 -12.302  1.00 98.73           O  
ATOM   3580  HH  TYR A 236      13.668 -26.038 -12.393  1.00 98.73           H  
ATOM   3581  CZ  TYR A 236      13.954 -24.157 -12.080  1.00 98.73           C  
ATOM   3582  N   MET A 237      17.419 -17.930 -13.572  1.00 98.40           N  
ATOM   3583  H   MET A 237      16.737 -18.230 -14.255  1.00 98.40           H  
ATOM   3584  CA  MET A 237      18.134 -16.678 -13.862  1.00 98.40           C  
ATOM   3585  HA  MET A 237      19.170 -16.808 -13.549  1.00 98.40           H  
ATOM   3586  C   MET A 237      17.629 -15.461 -13.066  1.00 98.40           C  
ATOM   3587  CB  MET A 237      18.152 -16.451 -15.384  1.00 98.40           C  
ATOM   3588  HB2 MET A 237      18.734 -15.557 -15.606  1.00 98.40           H  
ATOM   3589  HB3 MET A 237      17.133 -16.309 -15.743  1.00 98.40           H  
ATOM   3590  O   MET A 237      17.790 -14.309 -13.480  1.00 98.40           O  
ATOM   3591  CG  MET A 237      18.785 -17.624 -16.144  1.00 98.40           C  
ATOM   3592  HG2 MET A 237      18.140 -18.497 -16.051  1.00 98.40           H  
ATOM   3593  HG3 MET A 237      18.833 -17.365 -17.202  1.00 98.40           H  
ATOM   3594  SD  MET A 237      20.449 -18.084 -15.586  1.00 98.40           S  
ATOM   3595  CE  MET A 237      21.429 -16.729 -16.295  1.00 98.40           C  
ATOM   3596  HE1 MET A 237      21.107 -15.769 -15.893  1.00 98.40           H  
ATOM   3597  HE2 MET A 237      22.484 -16.876 -16.061  1.00 98.40           H  
ATOM   3598  HE3 MET A 237      21.318 -16.722 -17.379  1.00 98.40           H  
ATOM   3599  N   CYS A 238      16.983 -15.691 -11.919  1.00 97.27           N  
ATOM   3600  H   CYS A 238      16.870 -16.654 -11.636  1.00 97.27           H  
ATOM   3601  CA  CYS A 238      16.549 -14.645 -10.992  1.00 97.27           C  
ATOM   3602  HA  CYS A 238      17.309 -13.863 -10.983  1.00 97.27           H  
ATOM   3603  C   CYS A 238      16.394 -15.213  -9.572  1.00 97.27           C  
ATOM   3604  CB  CYS A 238      15.221 -14.058 -11.494  1.00 97.27           C  
ATOM   3605  HB2 CYS A 238      14.387 -14.648 -11.115  1.00 97.27           H  
ATOM   3606  HB3 CYS A 238      15.199 -14.085 -12.584  1.00 97.27           H  
ATOM   3607  O   CYS A 238      15.850 -16.300  -9.403  1.00 97.27           O  
ATOM   3608  SG  CYS A 238      15.066 -12.336 -10.962  1.00 97.27           S  
ATOM   3609  HG  CYS A 238      16.133 -11.923 -11.651  1.00 97.27           H  
ATOM   3610  N   ASN A 239      16.823 -14.489  -8.530  1.00 96.09           N  
ATOM   3611  H   ASN A 239      17.162 -13.553  -8.701  1.00 96.09           H  
ATOM   3612  CA  ASN A 239      16.605 -14.934  -7.147  1.00 96.09           C  
ATOM   3613  HA  ASN A 239      16.875 -15.987  -7.069  1.00 96.09           H  
ATOM   3614  C   ASN A 239      15.119 -14.802  -6.783  1.00 96.09           C  
ATOM   3615  CB  ASN A 239      17.481 -14.147  -6.154  1.00 96.09           C  
ATOM   3616  HB2 ASN A 239      17.067 -14.270  -5.154  1.00 96.09           H  
ATOM   3617  HB3 ASN A 239      17.465 -13.082  -6.389  1.00 96.09           H  
ATOM   3618  O   ASN A 239      14.491 -13.793  -7.109  1.00 96.09           O  
ATOM   3619  CG  ASN A 239      18.915 -14.631  -6.082  1.00 96.09           C  
ATOM   3620  ND2 ASN A 239      19.810 -14.084  -6.870  1.00 96.09           N  
ATOM   3621 HD21 ASN A 239      19.549 -13.431  -7.595  1.00 96.09           H  
ATOM   3622 HD22 ASN A 239      20.742 -14.469  -6.833  1.00 96.09           H  
ATOM   3623  OD1 ASN A 239      19.253 -15.483  -5.277  1.00 96.09           O  
ATOM   3624  N   SER A 240      14.565 -15.733  -5.998  1.00 98.48           N  
ATOM   3625  H   SER A 240      15.096 -16.555  -5.746  1.00 98.48           H  
ATOM   3626  CA  SER A 240      13.160 -15.645  -5.562  1.00 98.48           C  
ATOM   3627  HA  SER A 240      12.527 -15.601  -6.448  1.00 98.48           H  
ATOM   3628  C   SER A 240      12.873 -14.373  -4.750  1.00 98.48           C  
ATOM   3629  CB  SER A 240      12.755 -16.884  -4.756  1.00 98.48           C  
ATOM   3630  HB2 SER A 240      11.705 -16.807  -4.475  1.00 98.48           H  
ATOM   3631  HB3 SER A 240      13.360 -16.941  -3.851  1.00 98.48           H  
ATOM   3632  O   SER A 240      11.738 -13.917  -4.683  1.00 98.48           O  
ATOM   3633  OG  SER A 240      12.947 -18.063  -5.512  1.00 98.48           O  
ATOM   3634  HG  SER A 240      12.309 -18.076  -6.230  1.00 98.48           H  
ATOM   3635  N   SER A 241      13.900 -13.757  -4.158  1.00 95.44           N  
ATOM   3636  H   SER A 241      14.820 -14.148  -4.303  1.00 95.44           H  
ATOM   3637  CA  SER A 241      13.822 -12.503  -3.400  1.00 95.44           C  
ATOM   3638  HA  SER A 241      12.876 -12.494  -2.859  1.00 95.44           H  
ATOM   3639  C   SER A 241      13.855 -11.215  -4.240  1.00 95.44           C  
ATOM   3640  CB  SER A 241      14.961 -12.482  -2.377  1.00 95.44           C  
ATOM   3641  HB2 SER A 241      14.931 -11.554  -1.806  1.00 95.44           H  
ATOM   3642  HB3 SER A 241      14.840 -13.323  -1.694  1.00 95.44           H  
ATOM   3643  O   SER A 241      13.708 -10.136  -3.658  1.00 95.44           O  
ATOM   3644  OG  SER A 241      16.204 -12.598  -3.043  1.00 95.44           O  
ATOM   3645  HG  SER A 241      16.915 -12.726  -2.411  1.00 95.44           H  
ATOM   3646  N   CYS A 242      14.057 -11.293  -5.560  1.00 92.22           N  
ATOM   3647  H   CYS A 242      14.153 -12.202  -5.990  1.00 92.22           H  
ATOM   3648  CA  CYS A 242      14.230 -10.126  -6.427  1.00 92.22           C  
ATOM   3649  HA  CYS A 242      15.046  -9.525  -6.027  1.00 92.22           H  
ATOM   3650  C   CYS A 242      12.988  -9.226  -6.486  1.00 92.22           C  
ATOM   3651  CB  CYS A 242      14.624 -10.594  -7.831  1.00 92.22           C  
ATOM   3652  HB2 CYS A 242      14.039 -11.470  -8.115  1.00 92.22           H  
ATOM   3653  HB3 CYS A 242      14.421  -9.805  -8.556  1.00 92.22           H  
ATOM   3654  O   CYS A 242      11.886  -9.695  -6.769  1.00 92.22           O  
ATOM   3655  SG  CYS A 242      16.392 -10.985  -7.847  1.00 92.22           S  
ATOM   3656  HG  CYS A 242      16.848  -9.734  -7.737  1.00 92.22           H  
ATOM   3657  N   MET A 243      13.197  -7.922  -6.262  1.00 90.47           N  
ATOM   3658  H   MET A 243      14.141  -7.610  -6.083  1.00 90.47           H  
ATOM   3659  CA  MET A 243      12.172  -6.888  -6.438  1.00 90.47           C  
ATOM   3660  HA  MET A 243      11.237  -7.260  -6.020  1.00 90.47           H  
ATOM   3661  C   MET A 243      11.939  -6.585  -7.921  1.00 90.47           C  
ATOM   3662  CB  MET A 243      12.536  -5.605  -5.681  1.00 90.47           C  
ATOM   3663  HB2 MET A 243      11.846  -4.820  -5.992  1.00 90.47           H  
ATOM   3664  HB3 MET A 243      13.551  -5.295  -5.930  1.00 90.47           H  
ATOM   3665  O   MET A 243      12.894  -6.557  -8.698  1.00 90.47           O  
ATOM   3666  CG  MET A 243      12.401  -5.797  -4.166  1.00 90.47           C  
ATOM   3667  HG2 MET A 243      11.397  -6.165  -3.953  1.00 90.47           H  
ATOM   3668  HG3 MET A 243      13.111  -6.561  -3.849  1.00 90.47           H  
ATOM   3669  SD  MET A 243      12.680  -4.311  -3.160  1.00 90.47           S  
ATOM   3670  CE  MET A 243      11.291  -3.268  -3.704  1.00 90.47           C  
ATOM   3671  HE1 MET A 243      10.352  -3.811  -3.603  1.00 90.47           H  
ATOM   3672  HE2 MET A 243      11.425  -2.974  -4.745  1.00 90.47           H  
ATOM   3673  HE3 MET A 243      11.250  -2.364  -3.095  1.00 90.47           H  
ATOM   3674  N   GLY A 244      10.678  -6.364  -8.293  1.00 89.13           N  
ATOM   3675  H   GLY A 244       9.959  -6.468  -7.591  1.00 89.13           H  
ATOM   3676  CA  GLY A 244      10.242  -6.232  -9.685  1.00 89.13           C  
ATOM   3677  HA2 GLY A 244       9.252  -5.774  -9.704  1.00 89.13           H  
ATOM   3678  HA3 GLY A 244      10.928  -5.579 -10.224  1.00 89.13           H  
ATOM   3679  C   GLY A 244      10.154  -7.570 -10.431  1.00 89.13           C  
ATOM   3680  O   GLY A 244      10.176  -7.577 -11.652  1.00 89.13           O  
ATOM   3681  N   GLY A 245      10.112  -8.698  -9.719  1.00 96.14           N  
ATOM   3682  H   GLY A 245      10.048  -8.616  -8.714  1.00 96.14           H  
ATOM   3683  CA  GLY A 245       9.991 -10.040 -10.300  1.00 96.14           C  
ATOM   3684  HA2 GLY A 245      10.979 -10.430 -10.546  1.00 96.14           H  
ATOM   3685  HA3 GLY A 245       9.401 -10.004 -11.216  1.00 96.14           H  
ATOM   3686  C   GLY A 245       9.291 -10.975  -9.319  1.00 96.14           C  
ATOM   3687  O   GLY A 245       8.215 -10.650  -8.815  1.00 96.14           O  
ATOM   3688  N   MET A 246       9.925 -12.096  -8.956  1.00 96.10           N  
ATOM   3689  H   MET A 246      10.774 -12.351  -9.440  1.00 96.10           H  
ATOM   3690  CA  MET A 246       9.337 -13.048  -8.001  1.00 96.10           C  
ATOM   3691  HA  MET A 246       8.427 -13.432  -8.462  1.00 96.10           H  
ATOM   3692  C   MET A 246       8.902 -12.419  -6.661  1.00 96.10           C  
ATOM   3693  CB  MET A 246      10.282 -14.234  -7.754  1.00 96.10           C  
ATOM   3694  HB2 MET A 246      11.313 -13.885  -7.691  1.00 96.10           H  
ATOM   3695  HB3 MET A 246      10.019 -14.702  -6.806  1.00 96.10           H  
ATOM   3696  O   MET A 246       7.947 -12.900  -6.055  1.00 96.10           O  
ATOM   3697  CG  MET A 246      10.153 -15.308  -8.839  1.00 96.10           C  
ATOM   3698  HG2 MET A 246      10.431 -14.895  -9.808  1.00 96.10           H  
ATOM   3699  HG3 MET A 246       9.108 -15.615  -8.892  1.00 96.10           H  
ATOM   3700  SD  MET A 246      11.144 -16.788  -8.502  1.00 96.10           S  
ATOM   3701  CE  MET A 246      12.705 -16.310  -9.282  1.00 96.10           C  
ATOM   3702  HE1 MET A 246      13.110 -15.420  -8.802  1.00 96.10           H  
ATOM   3703  HE2 MET A 246      12.531 -16.101 -10.338  1.00 96.10           H  
ATOM   3704  HE3 MET A 246      13.418 -17.130  -9.195  1.00 96.10           H  
ATOM   3705  N   ASN A 247       9.516 -11.320  -6.201  1.00 92.79           N  
ATOM   3706  H   ASN A 247      10.265 -10.927  -6.752  1.00 92.79           H  
ATOM   3707  CA  ASN A 247       9.057 -10.534  -5.044  1.00 92.79           C  
ATOM   3708  HA  ASN A 247       9.851  -9.821  -4.822  1.00 92.79           H  
ATOM   3709  C   ASN A 247       8.879 -11.357  -3.743  1.00 92.79           C  
ATOM   3710  CB  ASN A 247       7.805  -9.706  -5.429  1.00 92.79           C  
ATOM   3711  HB2 ASN A 247       7.411  -9.207  -4.544  1.00 92.79           H  
ATOM   3712  HB3 ASN A 247       7.028 -10.375  -5.798  1.00 92.79           H  
ATOM   3713  O   ASN A 247       8.039 -11.032  -2.906  1.00 92.79           O  
ATOM   3714  CG  ASN A 247       8.047  -8.616  -6.460  1.00 92.79           C  
ATOM   3715  ND2 ASN A 247       7.021  -8.182  -7.151  1.00 92.79           N  
ATOM   3716 HD21 ASN A 247       7.197  -7.514  -7.888  1.00 92.79           H  
ATOM   3717 HD22 ASN A 247       6.143  -8.681  -7.133  1.00 92.79           H  
ATOM   3718  OD1 ASN A 247       9.143  -8.105  -6.626  1.00 92.79           O  
ATOM   3719  N   ARG A 248       9.695 -12.405  -3.541  1.00 95.86           N  
ATOM   3720  H   ARG A 248      10.331 -12.625  -4.295  1.00 95.86           H  
ATOM   3721  CA  ARG A 248       9.645 -13.392  -2.432  1.00 95.86           C  
ATOM   3722  HA  ARG A 248      10.518 -14.036  -2.545  1.00 95.86           H  
ATOM   3723  C   ARG A 248       8.473 -14.382  -2.487  1.00 95.86           C  
ATOM   3724  CB  ARG A 248       9.753 -12.721  -1.048  1.00 95.86           C  
ATOM   3725  HB2 ARG A 248       9.870 -13.492  -0.286  1.00 95.86           H  
ATOM   3726  HB3 ARG A 248       8.816 -12.205  -0.840  1.00 95.86           H  
ATOM   3727  O   ARG A 248       8.310 -15.155  -1.544  1.00 95.86           O  
ATOM   3728  CG  ARG A 248      10.919 -11.735  -0.914  1.00 95.86           C  
ATOM   3729  HG2 ARG A 248      10.987 -11.090  -1.790  1.00 95.86           H  
ATOM   3730  HG3 ARG A 248      11.852 -12.290  -0.809  1.00 95.86           H  
ATOM   3731  CD  ARG A 248      10.703 -10.842   0.307  1.00 95.86           C  
ATOM   3732  HD2 ARG A 248      10.637 -11.461   1.202  1.00 95.86           H  
ATOM   3733  HD3 ARG A 248       9.753 -10.320   0.189  1.00 95.86           H  
ATOM   3734  NE  ARG A 248      11.781  -9.842   0.405  1.00 95.86           N  
ATOM   3735  HE  ARG A 248      11.783  -9.139  -0.321  1.00 95.86           H  
ATOM   3736  NH1 ARG A 248      12.854 -10.649   2.271  1.00 95.86           N  
ATOM   3737 HH11 ARG A 248      13.601 -10.587   2.948  1.00 95.86           H  
ATOM   3738 HH12 ARG A 248      12.143 -11.362   2.349  1.00 95.86           H  
ATOM   3739  NH2 ARG A 248      13.663  -8.862   1.202  1.00 95.86           N  
ATOM   3740 HH21 ARG A 248      14.415  -8.809   1.874  1.00 95.86           H  
ATOM   3741 HH22 ARG A 248      13.616  -8.200   0.440  1.00 95.86           H  
ATOM   3742  CZ  ARG A 248      12.755  -9.791   1.292  1.00 95.86           C  
ATOM   3743  N   ARG A 249       7.687 -14.387  -3.564  1.00 95.61           N  
ATOM   3744  H   ARG A 249       7.915 -13.762  -4.323  1.00 95.61           H  
ATOM   3745  CA  ARG A 249       6.608 -15.357  -3.798  1.00 95.61           C  
ATOM   3746  HA  ARG A 249       6.051 -15.496  -2.871  1.00 95.61           H  
ATOM   3747  C   ARG A 249       7.199 -16.697  -4.258  1.00 95.61           C  
ATOM   3748  CB  ARG A 249       5.635 -14.819  -4.854  1.00 95.61           C  
ATOM   3749  HB2 ARG A 249       6.170 -14.682  -5.794  1.00 95.61           H  
ATOM   3750  HB3 ARG A 249       4.851 -15.557  -5.023  1.00 95.61           H  
ATOM   3751  O   ARG A 249       8.119 -16.678  -5.076  1.00 95.61           O  
ATOM   3752  CG  ARG A 249       4.982 -13.499  -4.419  1.00 95.61           C  
ATOM   3753  HG2 ARG A 249       5.727 -12.779  -4.080  1.00 95.61           H  
ATOM   3754  HG3 ARG A 249       4.299 -13.705  -3.596  1.00 95.61           H  
ATOM   3755  CD  ARG A 249       4.197 -12.878  -5.571  1.00 95.61           C  
ATOM   3756  HD2 ARG A 249       3.616 -13.655  -6.068  1.00 95.61           H  
ATOM   3757  HD3 ARG A 249       3.512 -12.143  -5.149  1.00 95.61           H  
ATOM   3758  NE  ARG A 249       5.062 -12.208  -6.560  1.00 95.61           N  
ATOM   3759  HE  ARG A 249       6.056 -12.382  -6.528  1.00 95.61           H  
ATOM   3760  NH1 ARG A 249       3.326 -11.288  -7.712  1.00 95.61           N  
ATOM   3761 HH11 ARG A 249       3.014 -10.816  -8.548  1.00 95.61           H  
ATOM   3762 HH12 ARG A 249       2.660 -11.870  -7.224  1.00 95.61           H  
ATOM   3763  NH2 ARG A 249       5.389 -10.810  -8.346  1.00 95.61           N  
ATOM   3764 HH21 ARG A 249       4.951 -10.552  -9.219  1.00 95.61           H  
ATOM   3765 HH22 ARG A 249       6.371 -11.032  -8.429  1.00 95.61           H  
ATOM   3766  CZ  ARG A 249       4.602 -11.450  -7.539  1.00 95.61           C  
ATOM   3767  N   PRO A 250       6.701 -17.848  -3.774  1.00 98.10           N  
ATOM   3768  CA  PRO A 250       7.103 -19.146  -4.303  1.00 98.10           C  
ATOM   3769  HA  PRO A 250       8.192 -19.199  -4.326  1.00 98.10           H  
ATOM   3770  C   PRO A 250       6.557 -19.379  -5.714  1.00 98.10           C  
ATOM   3771  CB  PRO A 250       6.575 -20.196  -3.322  1.00 98.10           C  
ATOM   3772  HB2 PRO A 250       5.690 -20.689  -3.725  1.00 98.10           H  
ATOM   3773  HB3 PRO A 250       7.349 -20.931  -3.104  1.00 98.10           H  
ATOM   3774  O   PRO A 250       5.454 -18.930  -6.042  1.00 98.10           O  
ATOM   3775  CG  PRO A 250       6.193 -19.403  -2.073  1.00 98.10           C  
ATOM   3776  HG2 PRO A 250       5.360 -19.863  -1.542  1.00 98.10           H  
ATOM   3777  HG3 PRO A 250       7.062 -19.311  -1.422  1.00 98.10           H  
ATOM   3778  CD  PRO A 250       5.824 -18.031  -2.630  1.00 98.10           C  
ATOM   3779  HD2 PRO A 250       5.981 -17.277  -1.858  1.00 98.10           H  
ATOM   3780  HD3 PRO A 250       4.786 -18.028  -2.965  1.00 98.10           H  
ATOM   3781  N   ILE A 251       7.301 -20.140  -6.512  1.00 98.78           N  
ATOM   3782  H   ILE A 251       8.167 -20.522  -6.158  1.00 98.78           H  
ATOM   3783  CA  ILE A 251       6.912 -20.575  -7.857  1.00 98.78           C  
ATOM   3784  HA  ILE A 251       5.897 -20.234  -8.062  1.00 98.78           H  
ATOM   3785  C   ILE A 251       6.881 -22.103  -7.941  1.00 98.78           C  
ATOM   3786  CB  ILE A 251       7.829 -19.968  -8.945  1.00 98.78           C  
ATOM   3787  HB  ILE A 251       7.507 -20.368  -9.906  1.00 98.78           H  
ATOM   3788  O   ILE A 251       7.593 -22.778  -7.197  1.00 98.78           O  
ATOM   3789  CG1 ILE A 251       9.310 -20.358  -8.738  1.00 98.78           C  
ATOM   3790 HG12 ILE A 251       9.723 -19.810  -7.891  1.00 98.78           H  
ATOM   3791 HG13 ILE A 251       9.377 -21.423  -8.520  1.00 98.78           H  
ATOM   3792  CG2 ILE A 251       7.644 -18.439  -8.992  1.00 98.78           C  
ATOM   3793 HG21 ILE A 251       6.592 -18.202  -9.148  1.00 98.78           H  
ATOM   3794 HG22 ILE A 251       8.204 -18.018  -9.827  1.00 98.78           H  
ATOM   3795 HG23 ILE A 251       7.989 -17.980  -8.065  1.00 98.78           H  
ATOM   3796  CD1 ILE A 251      10.175 -20.100  -9.973  1.00 98.78           C  
ATOM   3797 HD11 ILE A 251      10.160 -19.039 -10.224  1.00 98.78           H  
ATOM   3798 HD12 ILE A 251       9.798 -20.678 -10.818  1.00 98.78           H  
ATOM   3799 HD13 ILE A 251      11.202 -20.402  -9.768  1.00 98.78           H  
ATOM   3800  N   LEU A 252       6.072 -22.630  -8.854  1.00 98.53           N  
ATOM   3801  H   LEU A 252       5.567 -21.990  -9.450  1.00 98.53           H  
ATOM   3802  CA  LEU A 252       6.175 -23.999  -9.344  1.00 98.53           C  
ATOM   3803  HA  LEU A 252       6.799 -24.591  -8.673  1.00 98.53           H  
ATOM   3804  C   LEU A 252       6.844 -23.976 -10.719  1.00 98.53           C  
ATOM   3805  CB  LEU A 252       4.786 -24.659  -9.442  1.00 98.53           C  
ATOM   3806  HB2 LEU A 252       4.202 -24.122 -10.189  1.00 98.53           H  
ATOM   3807  HB3 LEU A 252       4.922 -25.677  -9.806  1.00 98.53           H  
ATOM   3808  O   LEU A 252       6.500 -23.126 -11.541  1.00 98.53           O  
ATOM   3809  CG  LEU A 252       3.973 -24.710  -8.139  1.00 98.53           C  
ATOM   3810  HG  LEU A 252       3.761 -23.694  -7.804  1.00 98.53           H  
ATOM   3811  CD1 LEU A 252       2.637 -25.410  -8.387  1.00 98.53           C  
ATOM   3812 HD11 LEU A 252       2.031 -25.405  -7.481  1.00 98.53           H  
ATOM   3813 HD12 LEU A 252       2.811 -26.439  -8.701  1.00 98.53           H  
ATOM   3814 HD13 LEU A 252       2.094 -24.893  -9.178  1.00 98.53           H  
ATOM   3815  CD2 LEU A 252       4.707 -25.450  -7.020  1.00 98.53           C  
ATOM   3816 HD21 LEU A 252       5.064 -26.411  -7.391  1.00 98.53           H  
ATOM   3817 HD22 LEU A 252       5.555 -24.852  -6.689  1.00 98.53           H  
ATOM   3818 HD23 LEU A 252       4.036 -25.624  -6.179  1.00 98.53           H  
ATOM   3819  N   THR A 253       7.735 -24.930 -10.972  1.00 98.87           N  
ATOM   3820  H   THR A 253       7.963 -25.578 -10.232  1.00 98.87           H  
ATOM   3821  CA  THR A 253       8.083 -25.348 -12.332  1.00 98.87           C  
ATOM   3822  HA  THR A 253       7.899 -24.531 -13.031  1.00 98.87           H  
ATOM   3823  C   THR A 253       7.174 -26.516 -12.695  1.00 98.87           C  
ATOM   3824  CB  THR A 253       9.566 -25.727 -12.459  1.00 98.87           C  
ATOM   3825  HB  THR A 253       9.819 -26.484 -11.717  1.00 98.87           H  
ATOM   3826  O   THR A 253       7.127 -27.512 -11.972  1.00 98.87           O  
ATOM   3827  CG2 THR A 253       9.925 -26.240 -13.853  1.00 98.87           C  
ATOM   3828 HG21 THR A 253       9.422 -27.189 -14.040  1.00 98.87           H  
ATOM   3829 HG22 THR A 253      11.000 -26.402 -13.927  1.00 98.87           H  
ATOM   3830 HG23 THR A 253       9.614 -25.519 -14.609  1.00 98.87           H  
ATOM   3831  OG1 THR A 253      10.358 -24.581 -12.246  1.00 98.87           O  
ATOM   3832  HG1 THR A 253      11.271 -24.861 -12.342  1.00 98.87           H  
ATOM   3833  N   ILE A 254       6.437 -26.381 -13.794  1.00 98.17           N  
ATOM   3834  H   ILE A 254       6.549 -25.535 -14.333  1.00 98.17           H  
ATOM   3835  CA  ILE A 254       5.685 -27.461 -14.436  1.00 98.17           C  
ATOM   3836  HA  ILE A 254       5.504 -28.264 -13.722  1.00 98.17           H  
ATOM   3837  C   ILE A 254       6.566 -28.003 -15.562  1.00 98.17           C  
ATOM   3838  CB  ILE A 254       4.319 -26.951 -14.954  1.00 98.17           C  
ATOM   3839  HB  ILE A 254       4.504 -26.121 -15.636  1.00 98.17           H  
ATOM   3840  O   ILE A 254       7.107 -27.214 -16.338  1.00 98.17           O  
ATOM   3841  CG1 ILE A 254       3.435 -26.442 -13.789  1.00 98.17           C  
ATOM   3842 HG12 ILE A 254       4.027 -25.826 -13.112  1.00 98.17           H  
ATOM   3843 HG13 ILE A 254       3.055 -27.291 -13.222  1.00 98.17           H  
ATOM   3844  CG2 ILE A 254       3.582 -28.061 -15.730  1.00 98.17           C  
ATOM   3845 HG21 ILE A 254       2.605 -27.713 -16.066  1.00 98.17           H  
ATOM   3846 HG22 ILE A 254       4.146 -28.334 -16.622  1.00 98.17           H  
ATOM   3847 HG23 ILE A 254       3.455 -28.944 -15.104  1.00 98.17           H  
ATOM   3848  CD1 ILE A 254       2.255 -25.583 -14.257  1.00 98.17           C  
ATOM   3849 HD11 ILE A 254       2.620 -24.747 -14.853  1.00 98.17           H  
ATOM   3850 HD12 ILE A 254       1.730 -25.193 -13.385  1.00 98.17           H  
ATOM   3851 HD13 ILE A 254       1.552 -26.172 -14.846  1.00 98.17           H  
ATOM   3852  N   ILE A 255       6.699 -29.327 -15.633  1.00 98.67           N  
ATOM   3853  H   ILE A 255       6.187 -29.891 -14.969  1.00 98.67           H  
ATOM   3854  CA  ILE A 255       7.306 -30.041 -16.757  1.00 98.67           C  
ATOM   3855  HA  ILE A 255       7.734 -29.312 -17.445  1.00 98.67           H  
ATOM   3856  C   ILE A 255       6.201 -30.810 -17.481  1.00 98.67           C  
ATOM   3857  CB  ILE A 255       8.443 -30.992 -16.314  1.00 98.67           C  
ATOM   3858  HB  ILE A 255       7.993 -31.806 -15.744  1.00 98.67           H  
ATOM   3859  O   ILE A 255       5.508 -31.620 -16.855  1.00 98.67           O  
ATOM   3860  CG1 ILE A 255       9.503 -30.338 -15.397  1.00 98.67           C  
ATOM   3861 HG12 ILE A 255       9.016 -29.982 -14.489  1.00 98.67           H  
ATOM   3862 HG13 ILE A 255      10.217 -31.106 -15.098  1.00 98.67           H  
ATOM   3863  CG2 ILE A 255       9.122 -31.610 -17.549  1.00 98.67           C  
ATOM   3864 HG21 ILE A 255       8.415 -32.219 -18.112  1.00 98.67           H  
ATOM   3865 HG22 ILE A 255       9.491 -30.829 -18.215  1.00 98.67           H  
ATOM   3866 HG23 ILE A 255       9.958 -32.241 -17.249  1.00 98.67           H  
ATOM   3867  CD1 ILE A 255      10.291 -29.176 -16.014  1.00 98.67           C  
ATOM   3868 HD11 ILE A 255       9.612 -28.373 -16.303  1.00 98.67           H  
ATOM   3869 HD12 ILE A 255      10.849 -29.514 -16.887  1.00 98.67           H  
ATOM   3870 HD13 ILE A 255      11.001 -28.793 -15.281  1.00 98.67           H  
ATOM   3871  N   THR A 256       6.047 -30.574 -18.779  1.00 98.21           N  
ATOM   3872  H   THR A 256       6.636 -29.883 -19.222  1.00 98.21           H  
ATOM   3873  CA  THR A 256       5.166 -31.337 -19.671  1.00 98.21           C  
ATOM   3874  HA  THR A 256       4.601 -32.055 -19.077  1.00 98.21           H  
ATOM   3875  C   THR A 256       5.987 -32.157 -20.662  1.00 98.21           C  
ATOM   3876  CB  THR A 256       4.136 -30.448 -20.399  1.00 98.21           C  
ATOM   3877  HB  THR A 256       3.770 -30.964 -21.286  1.00 98.21           H  
ATOM   3878  O   THR A 256       6.970 -31.676 -21.224  1.00 98.21           O  
ATOM   3879  CG2 THR A 256       2.944 -30.147 -19.493  1.00 98.21           C  
ATOM   3880 HG21 THR A 256       2.502 -31.089 -19.168  1.00 98.21           H  
ATOM   3881 HG22 THR A 256       2.206 -29.576 -20.058  1.00 98.21           H  
ATOM   3882 HG23 THR A 256       3.272 -29.569 -18.630  1.00 98.21           H  
ATOM   3883  OG1 THR A 256       4.653 -29.187 -20.744  1.00 98.21           O  
ATOM   3884  HG1 THR A 256       4.524 -29.074 -21.689  1.00 98.21           H  
ATOM   3885  N   LEU A 257       5.574 -33.410 -20.847  1.00 97.70           N  
ATOM   3886  H   LEU A 257       4.741 -33.701 -20.356  1.00 97.70           H  
ATOM   3887  CA  LEU A 257       5.972 -34.268 -21.956  1.00 97.70           C  
ATOM   3888  HA  LEU A 257       6.922 -33.923 -22.364  1.00 97.70           H  
ATOM   3889  C   LEU A 257       4.885 -34.127 -23.025  1.00 97.70           C  
ATOM   3890  CB  LEU A 257       6.131 -35.713 -21.444  1.00 97.70           C  
ATOM   3891  HB2 LEU A 257       6.751 -35.710 -20.547  1.00 97.70           H  
ATOM   3892  HB3 LEU A 257       5.146 -36.087 -21.162  1.00 97.70           H  
ATOM   3893  O   LEU A 257       3.702 -34.328 -22.735  1.00 97.70           O  
ATOM   3894  CG  LEU A 257       6.754 -36.677 -22.470  1.00 97.70           C  
ATOM   3895  HG  LEU A 257       6.252 -36.569 -23.432  1.00 97.70           H  
ATOM   3896  CD1 LEU A 257       8.250 -36.410 -22.643  1.00 97.70           C  
ATOM   3897 HD11 LEU A 257       8.751 -36.409 -21.675  1.00 97.70           H  
ATOM   3898 HD12 LEU A 257       8.695 -37.185 -23.267  1.00 97.70           H  
ATOM   3899 HD13 LEU A 257       8.394 -35.450 -23.139  1.00 97.70           H  
ATOM   3900  CD2 LEU A 257       6.584 -38.121 -21.997  1.00 97.70           C  
ATOM   3901 HD21 LEU A 257       5.527 -38.344 -21.854  1.00 97.70           H  
ATOM   3902 HD22 LEU A 257       7.120 -38.278 -21.060  1.00 97.70           H  
ATOM   3903 HD23 LEU A 257       6.978 -38.801 -22.752  1.00 97.70           H  
ATOM   3904  N   GLU A 258       5.280 -33.732 -24.225  1.00 97.51           N  
ATOM   3905  H   GLU A 258       6.270 -33.629 -24.401  1.00 97.51           H  
ATOM   3906  CA  GLU A 258       4.397 -33.322 -25.318  1.00 97.51           C  
ATOM   3907  HA  GLU A 258       3.361 -33.533 -25.054  1.00 97.51           H  
ATOM   3908  C   GLU A 258       4.738 -34.111 -26.584  1.00 97.51           C  
ATOM   3909  CB  GLU A 258       4.547 -31.806 -25.551  1.00 97.51           C  
ATOM   3910  HB2 GLU A 258       5.608 -31.565 -25.617  1.00 97.51           H  
ATOM   3911  HB3 GLU A 258       4.073 -31.543 -26.497  1.00 97.51           H  
ATOM   3912  O   GLU A 258       5.902 -34.435 -26.799  1.00 97.51           O  
ATOM   3913  CG  GLU A 258       3.903 -30.974 -24.428  1.00 97.51           C  
ATOM   3914  HG2 GLU A 258       2.819 -31.036 -24.517  1.00 97.51           H  
ATOM   3915  HG3 GLU A 258       4.176 -31.411 -23.467  1.00 97.51           H  
ATOM   3916  CD  GLU A 258       4.337 -29.499 -24.410  1.00 97.51           C  
ATOM   3917  OE1 GLU A 258       4.295 -28.888 -23.314  1.00 97.51           O  
ATOM   3918  OE2 GLU A 258       4.758 -28.928 -25.443  1.00 97.51           O  
ATOM   3919  N   ASP A 259       3.761 -34.428 -27.433  1.00 95.59           N  
ATOM   3920  H   ASP A 259       2.816 -34.133 -27.233  1.00 95.59           H  
ATOM   3921  CA  ASP A 259       4.056 -34.994 -28.755  1.00 95.59           C  
ATOM   3922  HA  ASP A 259       4.850 -35.730 -28.627  1.00 95.59           H  
ATOM   3923  C   ASP A 259       4.613 -33.926 -29.723  1.00 95.59           C  
ATOM   3924  CB  ASP A 259       2.847 -35.781 -29.305  1.00 95.59           C  
ATOM   3925  HB2 ASP A 259       2.484 -36.450 -28.524  1.00 95.59           H  
ATOM   3926  HB3 ASP A 259       3.197 -36.406 -30.126  1.00 95.59           H  
ATOM   3927  O   ASP A 259       4.792 -32.756 -29.370  1.00 95.59           O  
ATOM   3928  CG  ASP A 259       1.671 -34.946 -29.818  1.00 95.59           C  
ATOM   3929  OD1 ASP A 259       1.772 -33.703 -29.870  1.00 95.59           O  
ATOM   3930  OD2 ASP A 259       0.637 -35.542 -30.179  1.00 95.59           O  
ATOM   3931  N   SER A 260       4.878 -34.318 -30.971  1.00 93.13           N  
ATOM   3932  H   SER A 260       4.662 -35.266 -31.246  1.00 93.13           H  
ATOM   3933  CA  SER A 260       5.362 -33.413 -32.024  1.00 93.13           C  
ATOM   3934  HA  SER A 260       6.289 -32.953 -31.683  1.00 93.13           H  
ATOM   3935  C   SER A 260       4.392 -32.271 -32.374  1.00 93.13           C  
ATOM   3936  CB  SER A 260       5.670 -34.230 -33.282  1.00 93.13           C  
ATOM   3937  HB2 SER A 260       6.508 -34.896 -33.077  1.00 93.13           H  
ATOM   3938  HB3 SER A 260       5.946 -33.560 -34.096  1.00 93.13           H  
ATOM   3939  O   SER A 260       4.815 -31.290 -32.982  1.00 93.13           O  
ATOM   3940  OG  SER A 260       4.544 -35.006 -33.656  1.00 93.13           O  
ATOM   3941  HG  SER A 260       4.752 -35.490 -34.458  1.00 93.13           H  
ATOM   3942  N   SER A 261       3.120 -32.372 -31.974  1.00 92.21           N  
ATOM   3943  H   SER A 261       2.871 -33.159 -31.391  1.00 92.21           H  
ATOM   3944  CA  SER A 261       2.068 -31.363 -32.168  1.00 92.21           C  
ATOM   3945  HA  SER A 261       2.388 -30.652 -32.929  1.00 92.21           H  
ATOM   3946  C   SER A 261       1.759 -30.553 -30.897  1.00 92.21           C  
ATOM   3947  CB  SER A 261       0.791 -32.041 -32.676  1.00 92.21           C  
ATOM   3948  HB2 SER A 261       0.023 -31.287 -32.852  1.00 92.21           H  
ATOM   3949  HB3 SER A 261       0.432 -32.744 -31.926  1.00 92.21           H  
ATOM   3950  O   SER A 261       0.939 -29.637 -30.943  1.00 92.21           O  
ATOM   3951  OG  SER A 261       1.047 -32.735 -33.881  1.00 92.21           O  
ATOM   3952  HG  SER A 261       1.739 -33.376 -33.699  1.00 92.21           H  
ATOM   3953  N   GLY A 262       2.406 -30.855 -29.764  1.00 93.12           N  
ATOM   3954  H   GLY A 262       3.028 -31.650 -29.780  1.00 93.12           H  
ATOM   3955  CA  GLY A 262       2.169 -30.204 -28.471  1.00 93.12           C  
ATOM   3956  HA2 GLY A 262       1.877 -29.166 -28.637  1.00 93.12           H  
ATOM   3957  HA3 GLY A 262       3.102 -30.202 -27.909  1.00 93.12           H  
ATOM   3958  C   GLY A 262       1.086 -30.856 -27.597  1.00 93.12           C  
ATOM   3959  O   GLY A 262       0.756 -30.311 -26.542  1.00 93.12           O  
ATOM   3960  N   ASN A 263       0.526 -32.008 -27.987  1.00 91.74           N  
ATOM   3961  H   ASN A 263       0.885 -32.465 -28.813  1.00 91.74           H  
ATOM   3962  CA  ASN A 263      -0.486 -32.704 -27.186  1.00 91.74           C  
ATOM   3963  HA  ASN A 263      -1.213 -31.962 -26.855  1.00 91.74           H  
ATOM   3964  C   ASN A 263       0.138 -33.353 -25.945  1.00 91.74           C  
ATOM   3965  CB  ASN A 263      -1.238 -33.762 -28.002  1.00 91.74           C  
ATOM   3966  HB2 ASN A 263      -0.554 -34.571 -28.258  1.00 91.74           H  
ATOM   3967  HB3 ASN A 263      -2.033 -34.194 -27.395  1.00 91.74           H  
ATOM   3968  O   ASN A 263       1.271 -33.830 -25.969  1.00 91.74           O  
ATOM   3969  CG  ASN A 263      -1.880 -33.215 -29.257  1.00 91.74           C  
ATOM   3970  ND2 ASN A 263      -1.482 -33.696 -30.407  1.00 91.74           N  
ATOM   3971 HD21 ASN A 263      -0.722 -34.361 -30.424  1.00 91.74           H  
ATOM   3972 HD22 ASN A 263      -1.893 -33.324 -31.251  1.00 91.74           H  
ATOM   3973  OD1 ASN A 263      -2.762 -32.374 -29.199  1.00 91.74           O  
ATOM   3974  N   LEU A 264      -0.619 -33.411 -24.848  1.00 94.23           N  
ATOM   3975  H   LEU A 264      -1.566 -33.064 -24.906  1.00 94.23           H  
ATOM   3976  CA  LEU A 264      -0.104 -33.840 -23.549  1.00 94.23           C  
ATOM   3977  HA  LEU A 264       0.866 -33.361 -23.412  1.00 94.23           H  
ATOM   3978  C   LEU A 264       0.104 -35.363 -23.448  1.00 94.23           C  
ATOM   3979  CB  LEU A 264      -1.066 -33.339 -22.458  1.00 94.23           C  
ATOM   3980  HB2 LEU A 264      -1.263 -32.277 -22.605  1.00 94.23           H  
ATOM   3981  HB3 LEU A 264      -2.012 -33.871 -22.560  1.00 94.23           H  
ATOM   3982  O   LEU A 264      -0.852 -36.111 -23.244  1.00 94.23           O  
ATOM   3983  CG  LEU A 264      -0.506 -33.560 -21.044  1.00 94.23           C  
ATOM   3984  HG  LEU A 264      -0.083 -34.560 -20.943  1.00 94.23           H  
ATOM   3985  CD1 LEU A 264       0.585 -32.532 -20.746  1.00 94.23           C  
ATOM   3986 HD11 LEU A 264       0.207 -31.520 -20.889  1.00 94.23           H  
ATOM   3987 HD12 LEU A 264       0.937 -32.667 -19.724  1.00 94.23           H  
ATOM   3988 HD13 LEU A 264       1.436 -32.691 -21.408  1.00 94.23           H  
ATOM   3989  CD2 LEU A 264      -1.622 -33.422 -20.009  1.00 94.23           C  
ATOM   3990 HD21 LEU A 264      -2.134 -32.469 -20.139  1.00 94.23           H  
ATOM   3991 HD22 LEU A 264      -1.210 -33.506 -19.004  1.00 94.23           H  
ATOM   3992 HD23 LEU A 264      -2.337 -34.230 -20.160  1.00 94.23           H  
ATOM   3993  N   LEU A 265       1.363 -35.803 -23.443  1.00 97.50           N  
ATOM   3994  H   LEU A 265       2.103 -35.140 -23.628  1.00 97.50           H  
ATOM   3995  CA  LEU A 265       1.744 -37.185 -23.131  1.00 97.50           C  
ATOM   3996  HA  LEU A 265       0.934 -37.852 -23.424  1.00 97.50           H  
ATOM   3997  C   LEU A 265       1.968 -37.407 -21.627  1.00 97.50           C  
ATOM   3998  CB  LEU A 265       2.996 -37.574 -23.937  1.00 97.50           C  
ATOM   3999  HB2 LEU A 265       3.837 -36.969 -23.598  1.00 97.50           H  
ATOM   4000  HB3 LEU A 265       3.227 -38.616 -23.712  1.00 97.50           H  
ATOM   4001  O   LEU A 265       1.708 -38.497 -21.125  1.00 97.50           O  
ATOM   4002  CG  LEU A 265       2.878 -37.420 -25.466  1.00 97.50           C  
ATOM   4003  HG  LEU A 265       2.847 -36.359 -25.713  1.00 97.50           H  
ATOM   4004  CD1 LEU A 265       4.113 -38.038 -26.120  1.00 97.50           C  
ATOM   4005 HD11 LEU A 265       4.079 -37.882 -27.198  1.00 97.50           H  
ATOM   4006 HD12 LEU A 265       4.168 -39.107 -25.913  1.00 97.50           H  
ATOM   4007 HD13 LEU A 265       5.011 -37.551 -25.739  1.00 97.50           H  
ATOM   4008  CD2 LEU A 265       1.624 -38.088 -26.036  1.00 97.50           C  
ATOM   4009 HD21 LEU A 265       0.741 -37.520 -25.745  1.00 97.50           H  
ATOM   4010 HD22 LEU A 265       1.533 -39.112 -25.674  1.00 97.50           H  
ATOM   4011 HD23 LEU A 265       1.669 -38.094 -27.125  1.00 97.50           H  
ATOM   4012  N   GLY A 266       2.414 -36.381 -20.893  1.00 97.52           N  
ATOM   4013  H   GLY A 266       2.655 -35.530 -21.380  1.00 97.52           H  
ATOM   4014  CA  GLY A 266       2.684 -36.460 -19.454  1.00 97.52           C  
ATOM   4015  HA2 GLY A 266       1.860 -36.977 -18.963  1.00 97.52           H  
ATOM   4016  HA3 GLY A 266       3.584 -37.054 -19.293  1.00 97.52           H  
ATOM   4017  C   GLY A 266       2.883 -35.091 -18.795  1.00 97.52           C  
ATOM   4018  O   GLY A 266       3.186 -34.101 -19.457  1.00 97.52           O  
ATOM   4019  N   ARG A 267       2.714 -35.006 -17.470  1.00 96.58           N  
ATOM   4020  H   ARG A 267       2.451 -35.853 -16.986  1.00 96.58           H  
ATOM   4021  CA  ARG A 267       2.912 -33.783 -16.678  1.00 96.58           C  
ATOM   4022  HA  ARG A 267       3.683 -33.192 -17.172  1.00 96.58           H  
ATOM   4023  C   ARG A 267       3.367 -34.060 -15.249  1.00 96.58           C  
ATOM   4024  CB  ARG A 267       1.608 -32.972 -16.647  1.00 96.58           C  
ATOM   4025  HB2 ARG A 267       0.888 -33.443 -15.978  1.00 96.58           H  
ATOM   4026  HB3 ARG A 267       1.174 -32.946 -17.647  1.00 96.58           H  
ATOM   4027  O   ARG A 267       2.777 -34.885 -14.557  1.00 96.58           O  
ATOM   4028  CG  ARG A 267       1.889 -31.538 -16.186  1.00 96.58           C  
ATOM   4029  HG2 ARG A 267       2.662 -31.094 -16.813  1.00 96.58           H  
ATOM   4030  HG3 ARG A 267       2.257 -31.555 -15.160  1.00 96.58           H  
ATOM   4031  CD  ARG A 267       0.653 -30.644 -16.205  1.00 96.58           C  
ATOM   4032  HD2 ARG A 267       0.989 -29.682 -15.818  1.00 96.58           H  
ATOM   4033  HD3 ARG A 267      -0.093 -31.041 -15.517  1.00 96.58           H  
ATOM   4034  NE  ARG A 267       0.085 -30.423 -17.554  1.00 96.58           N  
ATOM   4035  HE  ARG A 267       0.692 -29.978 -18.227  1.00 96.58           H  
ATOM   4036  NH1 ARG A 267      -2.050 -31.210 -17.184  1.00 96.58           N  
ATOM   4037 HH11 ARG A 267      -2.989 -31.323 -17.538  1.00 96.58           H  
ATOM   4038 HH12 ARG A 267      -1.739 -31.655 -16.333  1.00 96.58           H  
ATOM   4039  NH2 ARG A 267      -1.611 -30.065 -19.036  1.00 96.58           N  
ATOM   4040 HH21 ARG A 267      -0.982 -29.588 -19.666  1.00 96.58           H  
ATOM   4041 HH22 ARG A 267      -2.588 -30.117 -19.288  1.00 96.58           H  
ATOM   4042  CZ  ARG A 267      -1.180 -30.571 -17.916  1.00 96.58           C  
ATOM   4043  N   ASN A 268       4.321 -33.274 -14.756  1.00 97.87           N  
ATOM   4044  H   ASN A 268       4.744 -32.604 -15.383  1.00 97.87           H  
ATOM   4045  CA  ASN A 268       4.671 -33.186 -13.336  1.00 97.87           C  
ATOM   4046  HA  ASN A 268       3.805 -33.461 -12.735  1.00 97.87           H  
ATOM   4047  C   ASN A 268       5.029 -31.748 -12.929  1.00 97.87           C  
ATOM   4048  CB  ASN A 268       5.807 -34.177 -13.039  1.00 97.87           C  
ATOM   4049  HB2 ASN A 268       6.387 -33.848 -12.178  1.00 97.87           H  
ATOM   4050  HB3 ASN A 268       6.473 -34.250 -13.899  1.00 97.87           H  
ATOM   4051  O   ASN A 268       5.189 -30.875 -13.778  1.00 97.87           O  
ATOM   4052  CG  ASN A 268       5.236 -35.534 -12.692  1.00 97.87           C  
ATOM   4053  ND2 ASN A 268       5.308 -36.479 -13.596  1.00 97.87           N  
ATOM   4054 HD21 ASN A 268       4.852 -37.366 -13.436  1.00 97.87           H  
ATOM   4055 HD22 ASN A 268       5.711 -36.314 -14.507  1.00 97.87           H  
ATOM   4056  OD1 ASN A 268       4.691 -35.712 -11.613  1.00 97.87           O  
ATOM   4057  N   SER A 269       5.143 -31.474 -11.626  1.00 98.06           N  
ATOM   4058  H   SER A 269       5.016 -32.210 -10.946  1.00 98.06           H  
ATOM   4059  CA  SER A 269       5.588 -30.163 -11.135  1.00 98.06           C  
ATOM   4060  HA  SER A 269       6.313 -29.776 -11.851  1.00 98.06           H  
ATOM   4061  C   SER A 269       6.304 -30.228  -9.784  1.00 98.06           C  
ATOM   4062  CB  SER A 269       4.415 -29.172 -11.081  1.00 98.06           C  
ATOM   4063  HB2 SER A 269       4.799 -28.182 -10.836  1.00 98.06           H  
ATOM   4064  HB3 SER A 269       3.944 -29.119 -12.063  1.00 98.06           H  
ATOM   4065  O   SER A 269       6.092 -31.159  -9.006  1.00 98.06           O  
ATOM   4066  OG  SER A 269       3.441 -29.531 -10.117  1.00 98.06           O  
ATOM   4067  HG  SER A 269       2.926 -30.266 -10.457  1.00 98.06           H  
ATOM   4068  N   PHE A 270       7.143 -29.226  -9.506  1.00 98.45           N  
ATOM   4069  H   PHE A 270       7.282 -28.522 -10.216  1.00 98.45           H  
ATOM   4070  CA  PHE A 270       7.884 -29.058  -8.249  1.00 98.45           C  
ATOM   4071  HA  PHE A 270       7.336 -29.556  -7.450  1.00 98.45           H  
ATOM   4072  C   PHE A 270       8.002 -27.574  -7.865  1.00 98.45           C  
ATOM   4073  CB  PHE A 270       9.263 -29.735  -8.350  1.00 98.45           C  
ATOM   4074  HB2 PHE A 270       9.106 -30.806  -8.479  1.00 98.45           H  
ATOM   4075  HB3 PHE A 270       9.780 -29.610  -7.399  1.00 98.45           H  
ATOM   4076  O   PHE A 270       8.021 -26.696  -8.727  1.00 98.45           O  
ATOM   4077  CG  PHE A 270      10.175 -29.263  -9.473  1.00 98.45           C  
ATOM   4078  CD1 PHE A 270      10.039 -29.806 -10.766  1.00 98.45           C  
ATOM   4079  HD1 PHE A 270       9.266 -30.532 -10.969  1.00 98.45           H  
ATOM   4080  CD2 PHE A 270      11.199 -28.330  -9.218  1.00 98.45           C  
ATOM   4081  HD2 PHE A 270      11.308 -27.909  -8.230  1.00 98.45           H  
ATOM   4082  CE1 PHE A 270      10.923 -29.429 -11.792  1.00 98.45           C  
ATOM   4083  HE1 PHE A 270      10.823 -29.859 -12.777  1.00 98.45           H  
ATOM   4084  CE2 PHE A 270      12.087 -27.956 -10.245  1.00 98.45           C  
ATOM   4085  HE2 PHE A 270      12.880 -27.249 -10.048  1.00 98.45           H  
ATOM   4086  CZ  PHE A 270      11.948 -28.506 -11.532  1.00 98.45           C  
ATOM   4087  HZ  PHE A 270      12.628 -28.227 -12.323  1.00 98.45           H  
ATOM   4088  N   GLU A 271       8.074 -27.258  -6.568  1.00 98.72           N  
ATOM   4089  H   GLU A 271       8.100 -28.010  -5.895  1.00 98.72           H  
ATOM   4090  CA  GLU A 271       8.322 -25.884  -6.100  1.00 98.72           C  
ATOM   4091  HA  GLU A 271       7.757 -25.207  -6.740  1.00 98.72           H  
ATOM   4092  C   GLU A 271       9.805 -25.510  -6.260  1.00 98.72           C  
ATOM   4093  CB  GLU A 271       7.808 -25.697  -4.655  1.00 98.72           C  
ATOM   4094  HB2 GLU A 271       6.765 -26.012  -4.620  1.00 98.72           H  
ATOM   4095  HB3 GLU A 271       8.378 -26.338  -3.982  1.00 98.72           H  
ATOM   4096  O   GLU A 271      10.684 -26.349  -6.067  1.00 98.72           O  
ATOM   4097  CG  GLU A 271       7.896 -24.236  -4.165  1.00 98.72           C  
ATOM   4098  HG2 GLU A 271       8.935 -23.909  -4.194  1.00 98.72           H  
ATOM   4099  HG3 GLU A 271       7.315 -23.605  -4.839  1.00 98.72           H  
ATOM   4100  CD  GLU A 271       7.364 -24.005  -2.745  1.00 98.72           C  
ATOM   4101  OE1 GLU A 271       7.874 -23.091  -2.057  1.00 98.72           O  
ATOM   4102  OE2 GLU A 271       6.419 -24.699  -2.318  1.00 98.72           O  
ATOM   4103  N   VAL A 272      10.108 -24.242  -6.557  1.00 98.85           N  
ATOM   4104  H   VAL A 272       9.353 -23.599  -6.749  1.00 98.85           H  
ATOM   4105  CA  VAL A 272      11.495 -23.758  -6.675  1.00 98.85           C  
ATOM   4106  HA  VAL A 272      12.164 -24.559  -6.360  1.00 98.85           H  
ATOM   4107  C   VAL A 272      11.768 -22.571  -5.755  1.00 98.85           C  
ATOM   4108  CB  VAL A 272      11.882 -23.445  -8.134  1.00 98.85           C  
ATOM   4109  HB  VAL A 272      11.315 -22.583  -8.487  1.00 98.85           H  
ATOM   4110  O   VAL A 272      10.985 -21.621  -5.668  1.00 98.85           O  
ATOM   4111  CG1 VAL A 272      13.381 -23.126  -8.253  1.00 98.85           C  
ATOM   4112 HG11 VAL A 272      13.625 -22.206  -7.722  1.00 98.85           H  
ATOM   4113 HG12 VAL A 272      13.642 -22.980  -9.301  1.00 98.85           H  
ATOM   4114 HG13 VAL A 272      13.976 -23.951  -7.862  1.00 98.85           H  
ATOM   4115  CG2 VAL A 272      11.589 -24.635  -9.049  1.00 98.85           C  
ATOM   4116 HG21 VAL A 272      12.095 -25.525  -8.676  1.00 98.85           H  
ATOM   4117 HG22 VAL A 272      11.936 -24.418 -10.060  1.00 98.85           H  
ATOM   4118 HG23 VAL A 272      10.517 -24.826  -9.105  1.00 98.85           H  
ATOM   4119  N   ARG A 273      12.925 -22.601  -5.082  1.00 98.75           N  
ATOM   4120  H   ARG A 273      13.466 -23.452  -5.152  1.00 98.75           H  
ATOM   4121  CA  ARG A 273      13.493 -21.469  -4.339  1.00 98.75           C  
ATOM   4122  HA  ARG A 273      12.903 -20.578  -4.555  1.00 98.75           H  
ATOM   4123  C   ARG A 273      14.929 -21.188  -4.781  1.00 98.75           C  
ATOM   4124  CB  ARG A 273      13.399 -21.746  -2.836  1.00 98.75           C  
ATOM   4125  HB2 ARG A 273      13.966 -22.648  -2.605  1.00 98.75           H  
ATOM   4126  HB3 ARG A 273      12.354 -21.913  -2.576  1.00 98.75           H  
ATOM   4127  O   ARG A 273      15.866 -21.868  -4.361  1.00 98.75           O  
ATOM   4128  CG  ARG A 273      13.929 -20.569  -2.004  1.00 98.75           C  
ATOM   4129  HG2 ARG A 273      13.259 -19.716  -2.107  1.00 98.75           H  
ATOM   4130  HG3 ARG A 273      14.926 -20.282  -2.337  1.00 98.75           H  
ATOM   4131  CD  ARG A 273      14.021 -20.992  -0.542  1.00 98.75           C  
ATOM   4132  HD2 ARG A 273      13.036 -21.302  -0.192  1.00 98.75           H  
ATOM   4133  HD3 ARG A 273      14.683 -21.855  -0.479  1.00 98.75           H  
ATOM   4134  NE  ARG A 273      14.589 -19.929   0.298  1.00 98.75           N  
ATOM   4135  HE  ARG A 273      15.595 -19.879   0.371  1.00 98.75           H  
ATOM   4136  NH1 ARG A 273      12.637 -19.212   1.260  1.00 98.75           N  
ATOM   4137 HH11 ARG A 273      12.283 -20.154   1.168  1.00 98.75           H  
ATOM   4138 HH12 ARG A 273      12.151 -18.619   1.917  1.00 98.75           H  
ATOM   4139  NH2 ARG A 273      14.585 -18.213   1.743  1.00 98.75           N  
ATOM   4140 HH21 ARG A 273      14.126 -17.707   2.487  1.00 98.75           H  
ATOM   4141 HH22 ARG A 273      15.577 -18.399   1.790  1.00 98.75           H  
ATOM   4142  CZ  ARG A 273      13.922 -19.112   1.079  1.00 98.75           C  
ATOM   4143  N   VAL A 274      15.097 -20.101  -5.527  1.00 98.74           N  
ATOM   4144  H   VAL A 274      14.276 -19.573  -5.787  1.00 98.74           H  
ATOM   4145  CA  VAL A 274      16.403 -19.590  -5.954  1.00 98.74           C  
ATOM   4146  HA  VAL A 274      17.061 -20.444  -6.113  1.00 98.74           H  
ATOM   4147  C   VAL A 274      16.972 -18.696  -4.849  1.00 98.74           C  
ATOM   4148  CB  VAL A 274      16.314 -18.843  -7.294  1.00 98.74           C  
ATOM   4149  HB  VAL A 274      15.831 -17.880  -7.126  1.00 98.74           H  
ATOM   4150  O   VAL A 274      16.398 -17.646  -4.532  1.00 98.74           O  
ATOM   4151  CG1 VAL A 274      17.723 -18.614  -7.856  1.00 98.74           C  
ATOM   4152 HG11 VAL A 274      18.217 -19.572  -8.018  1.00 98.74           H  
ATOM   4153 HG12 VAL A 274      17.664 -18.099  -8.815  1.00 98.74           H  
ATOM   4154 HG13 VAL A 274      18.320 -18.011  -7.171  1.00 98.74           H  
ATOM   4155  CG2 VAL A 274      15.476 -19.582  -8.339  1.00 98.74           C  
ATOM   4156 HG21 VAL A 274      14.449 -19.722  -8.002  1.00 98.74           H  
ATOM   4157 HG22 VAL A 274      15.918 -20.554  -8.562  1.00 98.74           H  
ATOM   4158 HG23 VAL A 274      15.439 -18.978  -9.246  1.00 98.74           H  
ATOM   4159  N   CYS A 275      18.061 -19.127  -4.211  1.00 96.90           N  
ATOM   4160  H   CYS A 275      18.500 -19.971  -4.550  1.00 96.90           H  
ATOM   4161  CA  CYS A 275      18.651 -18.482  -3.040  1.00 96.90           C  
ATOM   4162  HA  CYS A 275      18.548 -17.404  -3.170  1.00 96.90           H  
ATOM   4163  C   CYS A 275      20.155 -18.778  -2.878  1.00 96.90           C  
ATOM   4164  CB  CYS A 275      17.853 -18.912  -1.793  1.00 96.90           C  
ATOM   4165  HB2 CYS A 275      18.206 -18.369  -0.916  1.00 96.90           H  
ATOM   4166  HB3 CYS A 275      16.802 -18.670  -1.949  1.00 96.90           H  
ATOM   4167  O   CYS A 275      20.672 -19.792  -3.330  1.00 96.90           O  
ATOM   4168  SG  CYS A 275      18.010 -20.698  -1.481  1.00 96.90           S  
ATOM   4169  HG  CYS A 275      17.649 -21.112  -2.700  1.00 96.90           H  
ATOM   4170  N   ALA A 276      20.870 -17.909  -2.158  1.00 95.91           N  
ATOM   4171  H   ALA A 276      20.420 -17.058  -1.853  1.00 95.91           H  
ATOM   4172  CA  ALA A 276      22.326 -18.009  -2.001  1.00 95.91           C  
ATOM   4173  HA  ALA A 276      22.771 -18.096  -2.992  1.00 95.91           H  
ATOM   4174  C   ALA A 276      22.822 -19.225  -1.184  1.00 95.91           C  
ATOM   4175  CB  ALA A 276      22.813 -16.697  -1.372  1.00 95.91           C  
ATOM   4176  HB1 ALA A 276      22.399 -16.583  -0.370  1.00 95.91           H  
ATOM   4177  HB2 ALA A 276      23.901 -16.710  -1.309  1.00 95.91           H  
ATOM   4178  HB3 ALA A 276      22.512 -15.854  -1.995  1.00 95.91           H  
ATOM   4179  O   ALA A 276      23.996 -19.581  -1.278  1.00 95.91           O  
ATOM   4180  N   CYS A 277      21.971 -19.856  -0.363  1.00 96.92           N  
ATOM   4181  H   CYS A 277      20.995 -19.599  -0.402  1.00 96.92           H  
ATOM   4182  CA  CYS A 277      22.372 -20.956   0.528  1.00 96.92           C  
ATOM   4183  HA  CYS A 277      23.329 -21.359   0.196  1.00 96.92           H  
ATOM   4184  C   CYS A 277      21.376 -22.135   0.495  1.00 96.92           C  
ATOM   4185  CB  CYS A 277      22.559 -20.419   1.962  1.00 96.92           C  
ATOM   4186  HB2 CYS A 277      21.591 -20.109   2.356  1.00 96.92           H  
ATOM   4187  HB3 CYS A 277      22.937 -21.231   2.582  1.00 96.92           H  
ATOM   4188  O   CYS A 277      20.725 -22.388   1.517  1.00 96.92           O  
ATOM   4189  SG  CYS A 277      23.722 -19.025   2.050  1.00 96.92           S  
ATOM   4190  HG  CYS A 277      24.504 -19.412   1.039  1.00 96.92           H  
ATOM   4191  N   PRO A 278      21.255 -22.877  -0.624  1.00 97.69           N  
ATOM   4192  CA  PRO A 278      20.257 -23.938  -0.789  1.00 97.69           C  
ATOM   4193  HA  PRO A 278      19.274 -23.475  -0.864  1.00 97.69           H  
ATOM   4194  C   PRO A 278      20.235 -24.954   0.355  1.00 97.69           C  
ATOM   4195  CB  PRO A 278      20.595 -24.601  -2.125  1.00 97.69           C  
ATOM   4196  HB2 PRO A 278      21.354 -25.373  -2.001  1.00 97.69           H  
ATOM   4197  HB3 PRO A 278      19.705 -25.018  -2.598  1.00 97.69           H  
ATOM   4198  O   PRO A 278      19.202 -25.149   0.987  1.00 97.69           O  
ATOM   4199  CG  PRO A 278      21.185 -23.453  -2.929  1.00 97.69           C  
ATOM   4200  HG2 PRO A 278      20.385 -22.810  -3.297  1.00 97.69           H  
ATOM   4201  HG3 PRO A 278      21.811 -23.814  -3.744  1.00 97.69           H  
ATOM   4202  CD  PRO A 278      21.994 -22.710  -1.872  1.00 97.69           C  
ATOM   4203  HD2 PRO A 278      22.982 -23.162  -1.779  1.00 97.69           H  
ATOM   4204  HD3 PRO A 278      22.089 -21.665  -2.169  1.00 97.69           H  
ATOM   4205  N   GLY A 279      21.395 -25.509   0.723  1.00 97.66           N  
ATOM   4206  H   GLY A 279      22.201 -25.343   0.138  1.00 97.66           H  
ATOM   4207  CA  GLY A 279      21.519 -26.482   1.814  1.00 97.66           C  
ATOM   4208  HA2 GLY A 279      20.849 -27.319   1.615  1.00 97.66           H  
ATOM   4209  HA3 GLY A 279      22.542 -26.859   1.822  1.00 97.66           H  
ATOM   4210  C   GLY A 279      21.207 -25.946   3.220  1.00 97.66           C  
ATOM   4211  O   GLY A 279      21.021 -26.738   4.142  1.00 97.66           O  
ATOM   4212  N   ARG A 280      21.127 -24.624   3.426  1.00 96.12           N  
ATOM   4213  H   ARG A 280      21.212 -24.026   2.615  1.00 96.12           H  
ATOM   4214  CA  ARG A 280      20.633 -24.028   4.683  1.00 96.12           C  
ATOM   4215  HA  ARG A 280      20.801 -24.717   5.510  1.00 96.12           H  
ATOM   4216  C   ARG A 280      19.128 -23.798   4.612  1.00 96.12           C  
ATOM   4217  CB  ARG A 280      21.367 -22.712   4.979  1.00 96.12           C  
ATOM   4218  HB2 ARG A 280      22.442 -22.889   5.004  1.00 96.12           H  
ATOM   4219  HB3 ARG A 280      21.159 -22.020   4.163  1.00 96.12           H  
ATOM   4220  O   ARG A 280      18.414 -24.156   5.546  1.00 96.12           O  
ATOM   4221  CG  ARG A 280      20.927 -22.090   6.323  1.00 96.12           C  
ATOM   4222  HG2 ARG A 280      21.418 -22.621   7.138  1.00 96.12           H  
ATOM   4223  HG3 ARG A 280      19.850 -22.179   6.467  1.00 96.12           H  
ATOM   4224  CD  ARG A 280      21.267 -20.600   6.405  1.00 96.12           C  
ATOM   4225  HD2 ARG A 280      22.339 -20.481   6.254  1.00 96.12           H  
ATOM   4226  HD3 ARG A 280      21.007 -20.241   7.401  1.00 96.12           H  
ATOM   4227  NE  ARG A 280      20.515 -19.823   5.400  1.00 96.12           N  
ATOM   4228  HE  ARG A 280      19.708 -20.249   4.966  1.00 96.12           H  
ATOM   4229  NH1 ARG A 280      21.866 -17.967   5.310  1.00 96.12           N  
ATOM   4230 HH11 ARG A 280      22.147 -17.126   4.827  1.00 96.12           H  
ATOM   4231 HH12 ARG A 280      22.421 -18.345   6.065  1.00 96.12           H  
ATOM   4232  NH2 ARG A 280      20.132 -18.174   3.915  1.00 96.12           N  
ATOM   4233 HH21 ARG A 280      20.382 -17.325   3.430  1.00 96.12           H  
ATOM   4234 HH22 ARG A 280      19.388 -18.765   3.573  1.00 96.12           H  
ATOM   4235  CZ  ARG A 280      20.841 -18.655   4.889  1.00 96.12           C  
ATOM   4236  N   ASP A 281      18.661 -23.185   3.530  1.00 96.99           N  
ATOM   4237  H   ASP A 281      19.307 -22.927   2.797  1.00 96.99           H  
ATOM   4238  CA  ASP A 281      17.255 -22.818   3.369  1.00 96.99           C  
ATOM   4239  HA  ASP A 281      16.928 -22.287   4.263  1.00 96.99           H  
ATOM   4240  C   ASP A 281      16.376 -24.077   3.270  1.00 96.99           C  
ATOM   4241  CB  ASP A 281      17.096 -21.854   2.178  1.00 96.99           C  
ATOM   4242  HB2 ASP A 281      17.648 -22.239   1.320  1.00 96.99           H  
ATOM   4243  HB3 ASP A 281      16.040 -21.825   1.908  1.00 96.99           H  
ATOM   4244  O   ASP A 281      15.352 -24.130   3.946  1.00 96.99           O  
ATOM   4245  CG  ASP A 281      17.551 -20.411   2.479  1.00 96.99           C  
ATOM   4246  OD1 ASP A 281      18.433 -20.195   3.349  1.00 96.99           O  
ATOM   4247  OD2 ASP A 281      17.003 -19.470   1.853  1.00 96.99           O  
ATOM   4248  N   ARG A 282      16.841 -25.133   2.581  1.00 97.00           N  
ATOM   4249  H   ARG A 282      17.676 -25.006   2.027  1.00 97.00           H  
ATOM   4250  CA  ARG A 282      16.217 -26.467   2.561  1.00 97.00           C  
ATOM   4251  HA  ARG A 282      15.218 -26.377   2.136  1.00 97.00           H  
ATOM   4252  C   ARG A 282      15.998 -27.016   3.974  1.00 97.00           C  
ATOM   4253  CB  ARG A 282      17.030 -27.419   1.655  1.00 97.00           C  
ATOM   4254  HB2 ARG A 282      18.072 -27.438   1.974  1.00 97.00           H  
ATOM   4255  HB3 ARG A 282      16.986 -27.066   0.624  1.00 97.00           H  
ATOM   4256  O   ARG A 282      14.855 -27.206   4.376  1.00 97.00           O  
ATOM   4257  CG  ARG A 282      16.465 -28.839   1.734  1.00 97.00           C  
ATOM   4258  HG2 ARG A 282      15.385 -28.809   1.591  1.00 97.00           H  
ATOM   4259  HG3 ARG A 282      16.671 -29.197   2.743  1.00 97.00           H  
ATOM   4260  CD  ARG A 282      17.062 -29.865   0.769  1.00 97.00           C  
ATOM   4261  HD2 ARG A 282      16.656 -29.715  -0.231  1.00 97.00           H  
ATOM   4262  HD3 ARG A 282      18.147 -29.762   0.733  1.00 97.00           H  
ATOM   4263  NE  ARG A 282      16.696 -31.191   1.276  1.00 97.00           N  
ATOM   4264  HE  ARG A 282      16.020 -31.211   2.027  1.00 97.00           H  
ATOM   4265  NH1 ARG A 282      18.027 -32.609   0.043  1.00 97.00           N  
ATOM   4266 HH11 ARG A 282      18.063 -33.527  -0.376  1.00 97.00           H  
ATOM   4267 HH12 ARG A 282      18.348 -31.832  -0.516  1.00 97.00           H  
ATOM   4268  NH2 ARG A 282      16.535 -33.391   1.534  1.00 97.00           N  
ATOM   4269 HH21 ARG A 282      15.818 -33.162   2.209  1.00 97.00           H  
ATOM   4270 HH22 ARG A 282      16.790 -34.347   1.334  1.00 97.00           H  
ATOM   4271  CZ  ARG A 282      17.104 -32.390   0.934  1.00 97.00           C  
ATOM   4272  N   ARG A 283      17.073 -27.167   4.762  1.00 93.48           N  
ATOM   4273  H   ARG A 283      17.978 -26.987   4.353  1.00 93.48           H  
ATOM   4274  CA  ARG A 283      16.988 -27.649   6.157  1.00 93.48           C  
ATOM   4275  HA  ARG A 283      16.538 -28.642   6.158  1.00 93.48           H  
ATOM   4276  C   ARG A 283      16.085 -26.783   7.030  1.00 93.48           C  
ATOM   4277  CB  ARG A 283      18.381 -27.717   6.798  1.00 93.48           C  
ATOM   4278  HB2 ARG A 283      18.951 -26.822   6.546  1.00 93.48           H  
ATOM   4279  HB3 ARG A 283      18.265 -27.755   7.881  1.00 93.48           H  
ATOM   4280  O   ARG A 283      15.411 -27.300   7.909  1.00 93.48           O  
ATOM   4281  CG  ARG A 283      19.138 -28.974   6.364  1.00 93.48           C  
ATOM   4282  HG2 ARG A 283      19.299 -28.950   5.286  1.00 93.48           H  
ATOM   4283  HG3 ARG A 283      18.538 -29.850   6.609  1.00 93.48           H  
ATOM   4284  CD  ARG A 283      20.480 -29.080   7.093  1.00 93.48           C  
ATOM   4285  HD2 ARG A 283      20.320 -28.907   8.158  1.00 93.48           H  
ATOM   4286  HD3 ARG A 283      20.853 -30.097   6.966  1.00 93.48           H  
ATOM   4287  NE  ARG A 283      21.466 -28.135   6.542  1.00 93.48           N  
ATOM   4288  HE  ARG A 283      21.283 -27.801   5.606  1.00 93.48           H  
ATOM   4289  NH1 ARG A 283      22.919 -28.059   8.311  1.00 93.48           N  
ATOM   4290 HH11 ARG A 283      23.824 -27.844   8.703  1.00 93.48           H  
ATOM   4291 HH12 ARG A 283      22.248 -28.589   8.848  1.00 93.48           H  
ATOM   4292  NH2 ARG A 283      23.492 -27.159   6.342  1.00 93.48           N  
ATOM   4293 HH21 ARG A 283      23.350 -27.227   5.344  1.00 93.48           H  
ATOM   4294 HH22 ARG A 283      24.423 -27.008   6.702  1.00 93.48           H  
ATOM   4295  CZ  ARG A 283      22.614 -27.779   7.074  1.00 93.48           C  
ATOM   4296  N   THR A 284      16.067 -25.472   6.795  1.00 95.52           N  
ATOM   4297  H   THR A 284      16.628 -25.124   6.031  1.00 95.52           H  
ATOM   4298  CA  THR A 284      15.208 -24.541   7.544  1.00 95.52           C  
ATOM   4299  HA  THR A 284      15.341 -24.720   8.611  1.00 95.52           H  
ATOM   4300  C   THR A 284      13.730 -24.775   7.225  1.00 95.52           C  
ATOM   4301  CB  THR A 284      15.589 -23.081   7.250  1.00 95.52           C  
ATOM   4302  HB  THR A 284      15.364 -22.845   6.210  1.00 95.52           H  
ATOM   4303  O   THR A 284      12.894 -24.718   8.121  1.00 95.52           O  
ATOM   4304  CG2 THR A 284      14.857 -22.085   8.151  1.00 95.52           C  
ATOM   4305 HG21 THR A 284      15.067 -22.311   9.197  1.00 95.52           H  
ATOM   4306 HG22 THR A 284      15.196 -21.074   7.924  1.00 95.52           H  
ATOM   4307 HG23 THR A 284      13.782 -22.141   7.978  1.00 95.52           H  
ATOM   4308  OG1 THR A 284      16.968 -22.872   7.469  1.00 95.52           O  
ATOM   4309  HG1 THR A 284      17.441 -23.438   6.854  1.00 95.52           H  
ATOM   4310  N   GLU A 285      13.385 -25.048   5.966  1.00 96.25           N  
ATOM   4311  H   GLU A 285      14.099 -25.097   5.254  1.00 96.25           H  
ATOM   4312  CA  GLU A 285      12.005 -25.337   5.566  1.00 96.25           C  
ATOM   4313  HA  GLU A 285      11.341 -24.686   6.136  1.00 96.25           H  
ATOM   4314  C   GLU A 285      11.565 -26.769   5.940  1.00 96.25           C  
ATOM   4315  CB  GLU A 285      11.794 -24.975   4.083  1.00 96.25           C  
ATOM   4316  HB2 GLU A 285      10.796 -25.310   3.802  1.00 96.25           H  
ATOM   4317  HB3 GLU A 285      12.526 -25.500   3.469  1.00 96.25           H  
ATOM   4318  O   GLU A 285      10.430 -26.941   6.378  1.00 96.25           O  
ATOM   4319  CG  GLU A 285      11.900 -23.445   3.842  1.00 96.25           C  
ATOM   4320  HG2 GLU A 285      12.924 -23.118   4.021  1.00 96.25           H  
ATOM   4321  HG3 GLU A 285      11.268 -22.938   4.571  1.00 96.25           H  
ATOM   4322  CD  GLU A 285      11.462 -22.989   2.437  1.00 96.25           C  
ATOM   4323  OE1 GLU A 285      11.929 -21.929   1.932  1.00 96.25           O  
ATOM   4324  OE2 GLU A 285      10.590 -23.656   1.846  1.00 96.25           O  
ATOM   4325  N   GLU A 286      12.461 -27.763   5.898  1.00 94.89           N  
ATOM   4326  H   GLU A 286      13.360 -27.574   5.476  1.00 94.89           H  
ATOM   4327  CA  GLU A 286      12.222 -29.133   6.396  1.00 94.89           C  
ATOM   4328  HA  GLU A 286      11.305 -29.521   5.953  1.00 94.89           H  
ATOM   4329  C   GLU A 286      12.028 -29.169   7.929  1.00 94.89           C  
ATOM   4330  CB  GLU A 286      13.390 -30.048   5.967  1.00 94.89           C  
ATOM   4331  HB2 GLU A 286      13.308 -31.001   6.490  1.00 94.89           H  
ATOM   4332  HB3 GLU A 286      14.326 -29.575   6.265  1.00 94.89           H  
ATOM   4333  O   GLU A 286      11.091 -29.790   8.432  1.00 94.89           O  
ATOM   4334  CG  GLU A 286      13.400 -30.328   4.451  1.00 94.89           C  
ATOM   4335  HG2 GLU A 286      12.525 -30.931   4.209  1.00 94.89           H  
ATOM   4336  HG3 GLU A 286      13.307 -29.387   3.909  1.00 94.89           H  
ATOM   4337  CD  GLU A 286      14.671 -31.037   3.948  1.00 94.89           C  
ATOM   4338  OE1 GLU A 286      14.580 -31.804   2.953  1.00 94.89           O  
ATOM   4339  OE2 GLU A 286      15.785 -30.728   4.423  1.00 94.89           O  
ATOM   4340  N   GLU A 287      12.834 -28.423   8.691  1.00 89.74           N  
ATOM   4341  H   GLU A 287      13.629 -27.981   8.252  1.00 89.74           H  
ATOM   4342  CA  GLU A 287      12.666 -28.241  10.143  1.00 89.74           C  
ATOM   4343  HA  GLU A 287      12.705 -29.213  10.634  1.00 89.74           H  
ATOM   4344  C   GLU A 287      11.314 -27.586  10.488  1.00 89.74           C  
ATOM   4345  CB  GLU A 287      13.842 -27.379  10.642  1.00 89.74           C  
ATOM   4346  HB2 GLU A 287      14.777 -27.885  10.403  1.00 89.74           H  
ATOM   4347  HB3 GLU A 287      13.832 -26.433  10.100  1.00 89.74           H  
ATOM   4348  O   GLU A 287      10.644 -27.973  11.448  1.00 89.74           O  
ATOM   4349  CG  GLU A 287      13.843 -27.049  12.141  1.00 89.74           C  
ATOM   4350  HG2 GLU A 287      12.937 -26.498  12.392  1.00 89.74           H  
ATOM   4351  HG3 GLU A 287      14.682 -26.383  12.343  1.00 89.74           H  
ATOM   4352  CD  GLU A 287      13.971 -28.278  13.048  1.00 89.74           C  
ATOM   4353  OE1 GLU A 287      13.526 -28.181  14.214  1.00 89.74           O  
ATOM   4354  OE2 GLU A 287      14.525 -29.309  12.627  1.00 89.74           O  
ATOM   4355  N   ASN A 288      10.878 -26.618   9.674  1.00 87.85           N  
ATOM   4356  H   ASN A 288      11.474 -26.357   8.902  1.00 87.85           H  
ATOM   4357  CA  ASN A 288       9.567 -25.972   9.798  1.00 87.85           C  
ATOM   4358  HA  ASN A 288       9.390 -25.739  10.848  1.00 87.85           H  
ATOM   4359  C   ASN A 288       8.397 -26.867   9.347  1.00 87.85           C  
ATOM   4360  CB  ASN A 288       9.576 -24.662   8.994  1.00 87.85           C  
ATOM   4361  HB2 ASN A 288       8.555 -24.289   8.909  1.00 87.85           H  
ATOM   4362  HB3 ASN A 288       9.941 -24.866   7.987  1.00 87.85           H  
ATOM   4363  O   ASN A 288       7.245 -26.539   9.643  1.00 87.85           O  
ATOM   4364  CG  ASN A 288      10.397 -23.550   9.619  1.00 87.85           C  
ATOM   4365  ND2 ASN A 288      10.925 -22.660   8.814  1.00 87.85           N  
ATOM   4366 HD21 ASN A 288      11.007 -22.907   7.838  1.00 87.85           H  
ATOM   4367 HD22 ASN A 288      11.561 -22.018   9.264  1.00 87.85           H  
ATOM   4368  OD1 ASN A 288      10.530 -23.409  10.823  1.00 87.85           O  
ATOM   4369  N   LEU A 289       8.663 -27.964   8.628  1.00 86.79           N  
ATOM   4370  H   LEU A 289       9.619 -28.141   8.357  1.00 86.79           H  
ATOM   4371  CA  LEU A 289       7.676 -29.000   8.328  1.00 86.79           C  
ATOM   4372  HA  LEU A 289       6.711 -28.519   8.167  1.00 86.79           H  
ATOM   4373  C   LEU A 289       7.517 -29.939   9.531  1.00 86.79           C  
ATOM   4374  CB  LEU A 289       8.069 -29.740   7.034  1.00 86.79           C  
ATOM   4375  HB2 LEU A 289       9.007 -30.268   7.202  1.00 86.79           H  
ATOM   4376  HB3 LEU A 289       8.238 -29.009   6.243  1.00 86.79           H  
ATOM   4377  O   LEU A 289       6.394 -30.112  10.000  1.00 86.79           O  
ATOM   4378  CG  LEU A 289       7.032 -30.771   6.548  1.00 86.79           C  
ATOM   4379  HG  LEU A 289       6.797 -31.462   7.358  1.00 86.79           H  
ATOM   4380  CD1 LEU A 289       5.739 -30.102   6.073  1.00 86.79           C  
ATOM   4381 HD11 LEU A 289       5.240 -29.616   6.911  1.00 86.79           H  
ATOM   4382 HD12 LEU A 289       5.961 -29.381   5.287  1.00 86.79           H  
ATOM   4383 HD13 LEU A 289       5.071 -30.866   5.675  1.00 86.79           H  
ATOM   4384  CD2 LEU A 289       7.621 -31.576   5.392  1.00 86.79           C  
ATOM   4385 HD21 LEU A 289       8.516 -32.103   5.724  1.00 86.79           H  
ATOM   4386 HD22 LEU A 289       6.899 -32.316   5.046  1.00 86.79           H  
ATOM   4387 HD23 LEU A 289       7.878 -30.924   4.558  1.00 86.79           H  
ATOM   4388  N   ARG A 290       8.620 -30.459  10.098  1.00 84.22           N  
ATOM   4389  H   ARG A 290       9.513 -30.273   9.664  1.00 84.22           H  
ATOM   4390  CA  ARG A 290       8.558 -31.347  11.279  1.00 84.22           C  
ATOM   4391  HA  ARG A 290       7.938 -32.204  11.017  1.00 84.22           H  
ATOM   4392  C   ARG A 290       7.861 -30.670  12.462  1.00 84.22           C  
ATOM   4393  CB  ARG A 290       9.954 -31.865  11.673  1.00 84.22           C  
ATOM   4394  HB2 ARG A 290      10.500 -31.072  12.185  1.00 84.22           H  
ATOM   4395  HB3 ARG A 290      10.508 -32.144  10.776  1.00 84.22           H  
ATOM   4396  O   ARG A 290       6.951 -31.253  13.035  1.00 84.22           O  
ATOM   4397  CG  ARG A 290       9.826 -33.110  12.579  1.00 84.22           C  
ATOM   4398  HG2 ARG A 290       9.426 -33.930  11.983  1.00 84.22           H  
ATOM   4399  HG3 ARG A 290       9.121 -32.912  13.387  1.00 84.22           H  
ATOM   4400  CD  ARG A 290      11.150 -33.566  13.206  1.00 84.22           C  
ATOM   4401  HD2 ARG A 290      11.905 -33.678  12.427  1.00 84.22           H  
ATOM   4402  HD3 ARG A 290      10.993 -34.540  13.669  1.00 84.22           H  
ATOM   4403  NE  ARG A 290      11.573 -32.618  14.249  1.00 84.22           N  
ATOM   4404  HE  ARG A 290      10.923 -32.487  15.011  1.00 84.22           H  
ATOM   4405  NH1 ARG A 290      13.403 -31.685  13.238  1.00 84.22           N  
ATOM   4406 HH11 ARG A 290      13.978 -30.864  13.113  1.00 84.22           H  
ATOM   4407 HH12 ARG A 290      13.468 -32.467  12.602  1.00 84.22           H  
ATOM   4408  NH2 ARG A 290      12.435 -30.691  14.996  1.00 84.22           N  
ATOM   4409 HH21 ARG A 290      12.997 -29.869  14.826  1.00 84.22           H  
ATOM   4410 HH22 ARG A 290      11.665 -30.703  15.649  1.00 84.22           H  
ATOM   4411  CZ  ARG A 290      12.489 -31.682  14.162  1.00 84.22           C  
ATOM   4412  N   LYS A 291       8.164 -29.395  12.729  1.00 77.86           N  
ATOM   4413  H   LYS A 291       8.940 -28.996  12.219  1.00 77.86           H  
ATOM   4414  CA  LYS A 291       7.511 -28.569  13.769  1.00 77.86           C  
ATOM   4415  HA  LYS A 291       7.578 -29.097  14.720  1.00 77.86           H  
ATOM   4416  C   LYS A 291       6.006 -28.305  13.581  1.00 77.86           C  
ATOM   4417  CB  LYS A 291       8.274 -27.242  13.887  1.00 77.86           C  
ATOM   4418  HB2 LYS A 291       8.520 -26.866  12.893  1.00 77.86           H  
ATOM   4419  HB3 LYS A 291       7.654 -26.499  14.389  1.00 77.86           H  
ATOM   4420  O   LYS A 291       5.401 -27.671  14.439  1.00 77.86           O  
ATOM   4421  CG  LYS A 291       9.543 -27.431  14.719  1.00 77.86           C  
ATOM   4422  HG2 LYS A 291       9.249 -27.681  15.739  1.00 77.86           H  
ATOM   4423  HG3 LYS A 291      10.144 -28.246  14.317  1.00 77.86           H  
ATOM   4424  CD  LYS A 291      10.379 -26.149  14.722  1.00 77.86           C  
ATOM   4425  HD2 LYS A 291      10.880 -26.060  13.758  1.00 77.86           H  
ATOM   4426  HD3 LYS A 291       9.734 -25.284  14.872  1.00 77.86           H  
ATOM   4427  CE  LYS A 291      11.381 -26.229  15.876  1.00 77.86           C  
ATOM   4428  HE2 LYS A 291      11.349 -27.236  16.292  1.00 77.86           H  
ATOM   4429  HE3 LYS A 291      11.069 -25.541  16.663  1.00 77.86           H  
ATOM   4430  NZ  LYS A 291      12.759 -25.940  15.434  1.00 77.86           N  
ATOM   4431  HZ1 LYS A 291      13.052 -26.709  14.848  1.00 77.86           H  
ATOM   4432  HZ2 LYS A 291      12.820 -25.083  14.902  1.00 77.86           H  
ATOM   4433  HZ3 LYS A 291      13.399 -25.949  16.215  1.00 77.86           H  
ATOM   4434  N   LYS A 292       5.403 -28.733  12.466  1.00 67.00           N  
ATOM   4435  H   LYS A 292       5.974 -29.204  11.780  1.00 67.00           H  
ATOM   4436  CA  LYS A 292       3.940 -28.749  12.261  1.00 67.00           C  
ATOM   4437  HA  LYS A 292       3.446 -28.143  13.020  1.00 67.00           H  
ATOM   4438  C   LYS A 292       3.326 -30.147  12.385  1.00 67.00           C  
ATOM   4439  CB  LYS A 292       3.600 -28.209  10.871  1.00 67.00           C  
ATOM   4440  HB2 LYS A 292       2.533 -28.351  10.694  1.00 67.00           H  
ATOM   4441  HB3 LYS A 292       4.137 -28.804  10.131  1.00 67.00           H  
ATOM   4442  O   LYS A 292       2.110 -30.240  12.499  1.00 67.00           O  
ATOM   4443  CG  LYS A 292       3.916 -26.727  10.671  1.00 67.00           C  
ATOM   4444  HG2 LYS A 292       3.265 -26.120  11.301  1.00 67.00           H  
ATOM   4445  HG3 LYS A 292       4.958 -26.524  10.921  1.00 67.00           H  
ATOM   4446  CD  LYS A 292       3.666 -26.421   9.194  1.00 67.00           C  
ATOM   4447  HD2 LYS A 292       2.625 -26.637   8.955  1.00 67.00           H  
ATOM   4448  HD3 LYS A 292       4.308 -27.067   8.596  1.00 67.00           H  
ATOM   4449  CE  LYS A 292       3.979 -24.968   8.865  1.00 67.00           C  
ATOM   4450  HE2 LYS A 292       5.001 -24.765   9.186  1.00 67.00           H  
ATOM   4451  HE3 LYS A 292       3.303 -24.324   9.427  1.00 67.00           H  
ATOM   4452  NZ  LYS A 292       3.842 -24.757   7.405  1.00 67.00           N  
ATOM   4453  HZ1 LYS A 292       2.909 -24.998   7.104  1.00 67.00           H  
ATOM   4454  HZ2 LYS A 292       4.056 -23.802   7.154  1.00 67.00           H  
ATOM   4455  HZ3 LYS A 292       4.487 -25.369   6.927  1.00 67.00           H  
ATOM   4456  N   GLY A 293       4.145 -31.195  12.268  1.00 54.47           N  
ATOM   4457  H   GLY A 293       5.135 -31.013  12.190  1.00 54.47           H  
ATOM   4458  CA  GLY A 293       3.742 -32.600  12.375  1.00 54.47           C  
ATOM   4459  HA2 GLY A 293       2.679 -32.704  12.156  1.00 54.47           H  
ATOM   4460  HA3 GLY A 293       4.304 -33.184  11.647  1.00 54.47           H  
ATOM   4461  C   GLY A 293       4.001 -33.203  13.758  1.00 54.47           C  
ATOM   4462  O   GLY A 293       3.299 -34.128  14.148  1.00 54.47           O  
ATOM   4463  N   GLU A 294       4.954 -32.656  14.522  1.00 49.49           N  
ATOM   4464  H   GLU A 294       5.551 -31.948  14.119  1.00 49.49           H  
ATOM   4465  CA  GLU A 294       4.992 -32.820  15.978  1.00 49.49           C  
ATOM   4466  HA  GLU A 294       5.176 -33.868  16.214  1.00 49.49           H  
ATOM   4467  C   GLU A 294       3.622 -32.387  16.532  1.00 49.49           C  
ATOM   4468  CB  GLU A 294       6.125 -31.963  16.591  1.00 49.49           C  
ATOM   4469  HB2 GLU A 294       5.955 -31.874  17.664  1.00 49.49           H  
ATOM   4470  HB3 GLU A 294       6.088 -30.965  16.154  1.00 49.49           H  
ATOM   4471  O   GLU A 294       3.226 -31.236  16.304  1.00 49.49           O  
ATOM   4472  CG  GLU A 294       7.530 -32.562  16.374  1.00 49.49           C  
ATOM   4473  HG2 GLU A 294       7.622 -33.468  16.973  1.00 49.49           H  
ATOM   4474  HG3 GLU A 294       7.626 -32.850  15.327  1.00 49.49           H  
ATOM   4475  CD  GLU A 294       8.687 -31.597  16.724  1.00 49.49           C  
ATOM   4476  OE1 GLU A 294       9.766 -31.701  16.081  1.00 49.49           O  
ATOM   4477  OE2 GLU A 294       8.516 -30.710  17.587  1.00 49.49           O  
ATOM   4478  N   PRO A 295       2.861 -33.273  17.207  1.00 41.10           N  
ATOM   4479  CA  PRO A 295       1.554 -32.905  17.720  1.00 41.10           C  
ATOM   4480  HA  PRO A 295       0.919 -32.558  16.904  1.00 41.10           H  
ATOM   4481  C   PRO A 295       1.736 -31.787  18.741  1.00 41.10           C  
ATOM   4482  CB  PRO A 295       0.952 -34.182  18.321  1.00 41.10           C  
ATOM   4483  HB2 PRO A 295       0.342 -33.977  19.201  1.00 41.10           H  
ATOM   4484  HB3 PRO A 295       0.360 -34.694  17.562  1.00 41.10           H  
ATOM   4485  O   PRO A 295       2.433 -31.948  19.744  1.00 41.10           O  
ATOM   4486  CG  PRO A 295       2.177 -35.029  18.663  1.00 41.10           C  
ATOM   4487  HG2 PRO A 295       2.567 -34.736  19.638  1.00 41.10           H  
ATOM   4488  HG3 PRO A 295       1.950 -36.095  18.645  1.00 41.10           H  
ATOM   4489  CD  PRO A 295       3.180 -34.646  17.573  1.00 41.10           C  
ATOM   4490  HD2 PRO A 295       4.195 -34.733  17.960  1.00 41.10           H  
ATOM   4491  HD3 PRO A 295       3.047 -35.290  16.704  1.00 41.10           H  
ATOM   4492  N   HIS A 296       1.091 -30.643  18.495  1.00 39.90           N  
ATOM   4493  H   HIS A 296       0.579 -30.555  17.629  1.00 39.90           H  
ATOM   4494  CA  HIS A 296       0.887 -29.659  19.548  1.00 39.90           C  
ATOM   4495  HA  HIS A 296       1.852 -29.274  19.877  1.00 39.90           H  
ATOM   4496  C   HIS A 296       0.219 -30.387  20.710  1.00 39.90           C  
ATOM   4497  CB  HIS A 296      -0.002 -28.502  19.065  1.00 39.90           C  
ATOM   4498  HB2 HIS A 296      -0.743 -28.874  18.358  1.00 39.90           H  
ATOM   4499  HB3 HIS A 296      -0.546 -28.101  19.920  1.00 39.90           H  
ATOM   4500  O   HIS A 296      -0.896 -30.877  20.549  1.00 39.90           O  
ATOM   4501  CG  HIS A 296       0.763 -27.356  18.458  1.00 39.90           C  
ATOM   4502  CD2 HIS A 296       0.675 -26.892  17.173  1.00 39.90           C  
ATOM   4503  HD2 HIS A 296       0.061 -27.314  16.391  1.00 39.90           H  
ATOM   4504  ND1 HIS A 296       1.637 -26.533  19.128  1.00 39.90           N  
ATOM   4505  HD1 HIS A 296       1.934 -26.646  20.087  1.00 39.90           H  
ATOM   4506  CE1 HIS A 296       2.072 -25.601  18.266  1.00 39.90           C  
ATOM   4507  HE1 HIS A 296       2.792 -24.831  18.501  1.00 39.90           H  
ATOM   4508  NE2 HIS A 296       1.495 -25.759  17.064  1.00 39.90           N  
ATOM   4509  N   HIS A 297       0.919 -30.471  21.844  1.00 30.80           N  
ATOM   4510  H   HIS A 297       1.883 -30.169  21.836  1.00 30.80           H  
ATOM   4511  CA  HIS A 297       0.414 -31.112  23.051  1.00 30.80           C  
ATOM   4512  HA  HIS A 297       0.314 -32.181  22.863  1.00 30.80           H  
ATOM   4513  C   HIS A 297      -0.962 -30.514  23.353  1.00 30.80           C  
ATOM   4514  CB  HIS A 297       1.417 -30.886  24.200  1.00 30.80           C  
ATOM   4515  HB2 HIS A 297       2.396 -30.651  23.782  1.00 30.80           H  
ATOM   4516  HB3 HIS A 297       1.116 -30.034  24.808  1.00 30.80           H  
ATOM   4517  O   HIS A 297      -1.057 -29.315  23.634  1.00 30.80           O  
ATOM   4518  CG  HIS A 297       1.595 -32.084  25.093  1.00 30.80           C  
ATOM   4519  CD2 HIS A 297       2.750 -32.803  25.241  1.00 30.80           C  
ATOM   4520  HD2 HIS A 297       3.686 -32.616  24.735  1.00 30.80           H  
ATOM   4521  ND1 HIS A 297       0.648 -32.661  25.911  1.00 30.80           N  
ATOM   4522  HD1 HIS A 297      -0.310 -32.363  26.027  1.00 30.80           H  
ATOM   4523  CE1 HIS A 297       1.227 -33.703  26.536  1.00 30.80           C  
ATOM   4524  HE1 HIS A 297       0.734 -34.353  27.243  1.00 30.80           H  
ATOM   4525  NE2 HIS A 297       2.510 -33.824  26.162  1.00 30.80           N  
ATOM   4526  N   GLU A 298      -2.025 -31.307  23.195  1.00 30.71           N  
ATOM   4527  H   GLU A 298      -1.913 -32.252  22.856  1.00 30.71           H  
ATOM   4528  CA  GLU A 298      -3.373 -30.776  23.351  1.00 30.71           C  
ATOM   4529  HA  GLU A 298      -3.482 -29.923  22.680  1.00 30.71           H  
ATOM   4530  C   GLU A 298      -3.518 -30.268  24.783  1.00 30.71           C  
ATOM   4531  CB  GLU A 298      -4.469 -31.791  22.986  1.00 30.71           C  
ATOM   4532  HB2 GLU A 298      -5.426 -31.361  23.279  1.00 30.71           H  
ATOM   4533  HB3 GLU A 298      -4.320 -32.717  23.542  1.00 30.71           H  
ATOM   4534  O   GLU A 298      -3.228 -30.985  25.747  1.00 30.71           O  
ATOM   4535  CG  GLU A 298      -4.513 -32.084  21.476  1.00 30.71           C  
ATOM   4536  HG2 GLU A 298      -3.695 -32.757  21.218  1.00 30.71           H  
ATOM   4537  HG3 GLU A 298      -4.359 -31.149  20.937  1.00 30.71           H  
ATOM   4538  CD  GLU A 298      -5.856 -32.696  21.046  1.00 30.71           C  
ATOM   4539  OE1 GLU A 298      -6.408 -32.210  20.030  1.00 30.71           O  
ATOM   4540  OE2 GLU A 298      -6.336 -33.611  21.750  1.00 30.71           O  
ATOM   4541  N   LEU A 299      -3.925 -29.003  24.925  1.00 30.23           N  
ATOM   4542  H   LEU A 299      -4.137 -28.467  24.096  1.00 30.23           H  
ATOM   4543  CA  LEU A 299      -4.286 -28.472  26.232  1.00 30.23           C  
ATOM   4544  HA  LEU A 299      -3.417 -28.570  26.884  1.00 30.23           H  
ATOM   4545  C   LEU A 299      -5.420 -29.350  26.773  1.00 30.23           C  
ATOM   4546  CB  LEU A 299      -4.711 -26.999  26.128  1.00 30.23           C  
ATOM   4547  HB2 LEU A 299      -5.392 -26.895  25.284  1.00 30.23           H  
ATOM   4548  HB3 LEU A 299      -5.261 -26.728  27.030  1.00 30.23           H  
ATOM   4549  O   LEU A 299      -6.387 -29.573  26.039  1.00 30.23           O  
ATOM   4550  CG  LEU A 299      -3.533 -26.024  25.966  1.00 30.23           C  
ATOM   4551  HG  LEU A 299      -2.891 -26.353  25.149  1.00 30.23           H  
ATOM   4552  CD1 LEU A 299      -4.068 -24.631  25.629  1.00 30.23           C  
ATOM   4553 HD11 LEU A 299      -4.642 -24.676  24.704  1.00 30.23           H  
ATOM   4554 HD12 LEU A 299      -4.707 -24.273  26.436  1.00 30.23           H  
ATOM   4555 HD13 LEU A 299      -3.233 -23.942  25.494  1.00 30.23           H  
ATOM   4556  CD2 LEU A 299      -2.704 -25.907  27.249  1.00 30.23           C  
ATOM   4557 HD21 LEU A 299      -1.922 -25.159  27.118  1.00 30.23           H  
ATOM   4558 HD22 LEU A 299      -3.338 -25.623  28.088  1.00 30.23           H  
ATOM   4559 HD23 LEU A 299      -2.219 -26.858  27.471  1.00 30.23           H  
ATOM   4560  N   PRO A 300      -5.308 -29.865  28.011  1.00 25.50           N  
ATOM   4561  CA  PRO A 300      -6.163 -30.943  28.486  1.00 25.50           C  
ATOM   4562  HA  PRO A 300      -5.925 -31.836  27.909  1.00 25.50           H  
ATOM   4563  C   PRO A 300      -7.644 -30.565  28.321  1.00 25.50           C  
ATOM   4564  CB  PRO A 300      -5.761 -31.189  29.948  1.00 25.50           C  
ATOM   4565  HB2 PRO A 300      -6.624 -31.354  30.593  1.00 25.50           H  
ATOM   4566  HB3 PRO A 300      -5.091 -32.048  29.995  1.00 25.50           H  
ATOM   4567  O   PRO A 300      -8.054 -29.514  28.828  1.00 25.50           O  
ATOM   4568  CG  PRO A 300      -4.999 -29.924  30.346  1.00 25.50           C  
ATOM   4569  HG2 PRO A 300      -5.705 -29.159  30.667  1.00 25.50           H  
ATOM   4570  HG3 PRO A 300      -4.259 -30.118  31.123  1.00 25.50           H  
ATOM   4571  CD  PRO A 300      -4.348 -29.495  29.035  1.00 25.50           C  
ATOM   4572  HD2 PRO A 300      -3.419 -30.043  28.878  1.00 25.50           H  
ATOM   4573  HD3 PRO A 300      -4.162 -28.421  29.047  1.00 25.50           H  
ATOM   4574  N   PRO A 301      -8.467 -31.392  27.643  1.00 28.78           N  
ATOM   4575  CA  PRO A 301      -9.846 -31.057  27.279  1.00 28.78           C  
ATOM   4576  HA  PRO A 301      -9.866 -30.029  26.916  1.00 28.78           H  
ATOM   4577  C   PRO A 301     -10.824 -31.134  28.469  1.00 28.78           C  
ATOM   4578  CB  PRO A 301     -10.191 -31.981  26.101  1.00 28.78           C  
ATOM   4579  HB2 PRO A 301     -11.253 -32.212  26.025  1.00 28.78           H  
ATOM   4580  HB3 PRO A 301      -9.843 -31.527  25.173  1.00 28.78           H  
ATOM   4581  O   PRO A 301     -11.984 -31.505  28.320  1.00 28.78           O  
ATOM   4582  CG  PRO A 301      -9.358 -33.225  26.393  1.00 28.78           C  
ATOM   4583  HG2 PRO A 301      -9.859 -33.837  27.143  1.00 28.78           H  
ATOM   4584  HG3 PRO A 301      -9.160 -33.803  25.490  1.00 28.78           H  
ATOM   4585  CD  PRO A 301      -8.078 -32.632  26.978  1.00 28.78           C  
ATOM   4586  HD2 PRO A 301      -7.625 -33.336  27.676  1.00 28.78           H  
ATOM   4587  HD3 PRO A 301      -7.383 -32.404  26.170  1.00 28.78           H  
ATOM   4588  N   GLY A 302     -10.391 -30.718  29.664  1.00 25.00           N  
ATOM   4589  H   GLY A 302      -9.449 -30.356  29.700  1.00 25.00           H  
ATOM   4590  CA  GLY A 302     -11.185 -30.661  30.897  1.00 25.00           C  
ATOM   4591  HA2 GLY A 302     -10.545 -30.321  31.711  1.00 25.00           H  
ATOM   4592  HA3 GLY A 302     -11.533 -31.667  31.134  1.00 25.00           H  
ATOM   4593  C   GLY A 302     -12.409 -29.733  30.837  1.00 25.00           C  
ATOM   4594  O   GLY A 302     -13.186 -29.685  31.789  1.00 25.00           O  
ATOM   4595  N   SER A 303     -12.628 -29.032  29.717  1.00 23.44           N  
ATOM   4596  H   SER A 303     -11.977 -29.198  28.962  1.00 23.44           H  
ATOM   4597  CA  SER A 303     -13.908 -28.409  29.364  1.00 23.44           C  
ATOM   4598  HA  SER A 303     -14.278 -27.872  30.238  1.00 23.44           H  
ATOM   4599  C   SER A 303     -14.931 -29.500  28.996  1.00 23.44           C  
ATOM   4600  CB  SER A 303     -13.704 -27.395  28.234  1.00 23.44           C  
ATOM   4601  HB2 SER A 303     -13.626 -27.909  27.276  1.00 23.44           H  
ATOM   4602  HB3 SER A 303     -12.783 -26.839  28.407  1.00 23.44           H  
ATOM   4603  O   SER A 303     -15.087 -29.913  27.850  1.00 23.44           O  
ATOM   4604  OG  SER A 303     -14.786 -26.483  28.214  1.00 23.44           O  
ATOM   4605  HG  SER A 303     -14.651 -25.845  28.918  1.00 23.44           H  
ATOM   4606  N   THR A 304     -15.602 -30.017  30.022  1.00 21.66           N  
ATOM   4607  H   THR A 304     -15.459 -29.570  30.917  1.00 21.66           H  
ATOM   4608  CA  THR A 304     -16.011 -31.428  30.148  1.00 21.66           C  
ATOM   4609  HA  THR A 304     -15.309 -32.016  29.557  1.00 21.66           H  
ATOM   4610  C   THR A 304     -17.392 -31.768  29.555  1.00 21.66           C  
ATOM   4611  CB  THR A 304     -15.854 -31.882  31.630  1.00 21.66           C  
ATOM   4612  HB  THR A 304     -16.747 -32.395  31.985  1.00 21.66           H  
ATOM   4613  O   THR A 304     -18.228 -32.394  30.208  1.00 21.66           O  
ATOM   4614  CG2 THR A 304     -14.682 -32.843  31.801  1.00 21.66           C  
ATOM   4615 HG21 THR A 304     -14.565 -33.096  32.855  1.00 21.66           H  
ATOM   4616 HG22 THR A 304     -13.762 -32.391  31.430  1.00 21.66           H  
ATOM   4617 HG23 THR A 304     -14.878 -33.759  31.243  1.00 21.66           H  
ATOM   4618  OG1 THR A 304     -15.613 -30.795  32.508  1.00 21.66           O  
ATOM   4619  HG1 THR A 304     -14.679 -30.579  32.456  1.00 21.66           H  
ATOM   4620  N   LYS A 305     -17.695 -31.356  28.311  1.00 21.43           N  
ATOM   4621  H   LYS A 305     -16.967 -30.905  27.777  1.00 21.43           H  
ATOM   4622  CA  LYS A 305     -18.973 -31.752  27.671  1.00 21.43           C  
ATOM   4623  HA  LYS A 305     -19.710 -31.711  28.474  1.00 21.43           H  
ATOM   4624  C   LYS A 305     -19.004 -33.239  27.250  1.00 21.43           C  
ATOM   4625  CB  LYS A 305     -19.453 -30.757  26.590  1.00 21.43           C  
ATOM   4626  HB2 LYS A 305     -19.809 -31.317  25.726  1.00 21.43           H  
ATOM   4627  HB3 LYS A 305     -18.626 -30.126  26.263  1.00 21.43           H  
ATOM   4628  O   LYS A 305     -17.991 -33.873  26.989  1.00 21.43           O  
ATOM   4629  CG  LYS A 305     -20.608 -29.879  27.127  1.00 21.43           C  
ATOM   4630  HG2 LYS A 305     -21.342 -30.523  27.612  1.00 21.43           H  
ATOM   4631  HG3 LYS A 305     -20.213 -29.186  27.869  1.00 21.43           H  
ATOM   4632  CD  LYS A 305     -21.338 -29.091  26.025  1.00 21.43           C  
ATOM   4633  HD2 LYS A 305     -21.696 -29.795  25.274  1.00 21.43           H  
ATOM   4634  HD3 LYS A 305     -20.637 -28.402  25.553  1.00 21.43           H  
ATOM   4635  CE  LYS A 305     -22.532 -28.311  26.604  1.00 21.43           C  
ATOM   4636  HE2 LYS A 305     -23.138 -28.997  27.195  1.00 21.43           H  
ATOM   4637  HE3 LYS A 305     -22.151 -27.543  27.277  1.00 21.43           H  
ATOM   4638  NZ  LYS A 305     -23.372 -27.695  25.539  1.00 21.43           N  
ATOM   4639  HZ1 LYS A 305     -23.748 -28.397  24.918  1.00 21.43           H  
ATOM   4640  HZ2 LYS A 305     -24.152 -27.187  25.932  1.00 21.43           H  
ATOM   4641  HZ3 LYS A 305     -22.834 -27.051  24.976  1.00 21.43           H  
ATOM   4642  N   ARG A 306     -20.225 -33.785  27.232  1.00 19.76           N  
ATOM   4643  H   ARG A 306     -20.977 -33.117  27.317  1.00 19.76           H  
ATOM   4644  CA  ARG A 306     -20.595 -35.179  27.570  1.00 19.76           C  
ATOM   4645  HA  ARG A 306     -19.926 -35.521  28.360  1.00 19.76           H  
ATOM   4646  C   ARG A 306     -20.467 -36.236  26.443  1.00 19.76           C  
ATOM   4647  CB  ARG A 306     -22.040 -35.106  28.132  1.00 19.76           C  
ATOM   4648  HB2 ARG A 306     -22.140 -34.222  28.763  1.00 19.76           H  
ATOM   4649  HB3 ARG A 306     -22.717 -34.975  27.288  1.00 19.76           H  
ATOM   4650  O   ARG A 306     -21.348 -37.084  26.334  1.00 19.76           O  
ATOM   4651  CG  ARG A 306     -22.499 -36.313  28.976  1.00 19.76           C  
ATOM   4652  HG2 ARG A 306     -21.985 -37.219  28.654  1.00 19.76           H  
ATOM   4653  HG3 ARG A 306     -22.224 -36.157  30.019  1.00 19.76           H  
ATOM   4654  CD  ARG A 306     -24.012 -36.573  28.860  1.00 19.76           C  
ATOM   4655  HD2 ARG A 306     -24.189 -37.607  29.157  1.00 19.76           H  
ATOM   4656  HD3 ARG A 306     -24.315 -36.473  27.818  1.00 19.76           H  
ATOM   4657  NE  ARG A 306     -24.822 -35.695  29.733  1.00 19.76           N  
ATOM   4658  HE  ARG A 306     -24.318 -35.173  30.436  1.00 19.76           H  
ATOM   4659  NH1 ARG A 306     -26.895 -36.330  28.959  1.00 19.76           N  
ATOM   4660 HH11 ARG A 306     -27.901 -36.339  29.046  1.00 19.76           H  
ATOM   4661 HH12 ARG A 306     -26.451 -36.894  28.247  1.00 19.76           H  
ATOM   4662  NH2 ARG A 306     -26.749 -35.005  30.743  1.00 19.76           N  
ATOM   4663 HH21 ARG A 306     -26.216 -34.542  31.464  1.00 19.76           H  
ATOM   4664 HH22 ARG A 306     -27.757 -35.034  30.806  1.00 19.76           H  
ATOM   4665  CZ  ARG A 306     -26.145 -35.678  29.803  1.00 19.76           C  
ATOM   4666  N   ALA A 307     -19.487 -36.163  25.542  1.00 20.78           N  
ATOM   4667  H   ALA A 307     -18.715 -35.531  25.699  1.00 20.78           H  
ATOM   4668  CA  ALA A 307     -19.466 -37.065  24.376  1.00 20.78           C  
ATOM   4669  HA  ALA A 307     -20.444 -36.994  23.898  1.00 20.78           H  
ATOM   4670  C   ALA A 307     -19.269 -38.560  24.746  1.00 20.78           C  
ATOM   4671  CB  ALA A 307     -18.446 -36.563  23.350  1.00 20.78           C  
ATOM   4672  HB1 ALA A 307     -18.671 -35.536  23.065  1.00 20.78           H  
ATOM   4673  HB2 ALA A 307     -18.473 -37.195  22.463  1.00 20.78           H  
ATOM   4674  HB3 ALA A 307     -17.444 -36.609  23.778  1.00 20.78           H  
ATOM   4675  O   ALA A 307     -18.557 -38.888  25.689  1.00 20.78           O  
ATOM   4676  N   LEU A 308     -19.940 -39.444  23.995  1.00 20.53           N  
ATOM   4677  H   LEU A 308     -20.443 -39.069  23.203  1.00 20.53           H  
ATOM   4678  CA  LEU A 308     -19.950 -40.915  24.123  1.00 20.53           C  
ATOM   4679  HA  LEU A 308     -19.733 -41.201  25.152  1.00 20.53           H  
ATOM   4680  C   LEU A 308     -18.850 -41.560  23.219  1.00 20.53           C  
ATOM   4681  CB  LEU A 308     -21.395 -41.352  23.770  1.00 20.53           C  
ATOM   4682  HB2 LEU A 308     -21.650 -40.948  22.791  1.00 20.53           H  
ATOM   4683  HB3 LEU A 308     -21.435 -42.436  23.665  1.00 20.53           H  
ATOM   4684  O   LEU A 308     -18.001 -40.840  22.700  1.00 20.53           O  
ATOM   4685  CG  LEU A 308     -22.480 -40.961  24.798  1.00 20.53           C  
ATOM   4686  HG  LEU A 308     -22.032 -40.408  25.624  1.00 20.53           H  
ATOM   4687  CD1 LEU A 308     -23.555 -40.086  24.148  1.00 20.53           C  
ATOM   4688 HD11 LEU A 308     -24.304 -39.814  24.892  1.00 20.53           H  
ATOM   4689 HD12 LEU A 308     -23.098 -39.176  23.760  1.00 20.53           H  
ATOM   4690 HD13 LEU A 308     -24.037 -40.627  23.334  1.00 20.53           H  
ATOM   4691  CD2 LEU A 308     -23.176 -42.201  25.365  1.00 20.53           C  
ATOM   4692 HD21 LEU A 308     -23.928 -41.905  26.096  1.00 20.53           H  
ATOM   4693 HD22 LEU A 308     -22.444 -42.837  25.863  1.00 20.53           H  
ATOM   4694 HD23 LEU A 308     -23.657 -42.767  24.567  1.00 20.53           H  
ATOM   4695  N   PRO A 309     -18.870 -42.873  22.902  1.00 19.04           N  
ATOM   4696  CA  PRO A 309     -18.640 -43.986  23.834  1.00 19.04           C  
ATOM   4697  HA  PRO A 309     -18.404 -43.626  24.835  1.00 19.04           H  
ATOM   4698  C   PRO A 309     -17.534 -44.972  23.379  1.00 19.04           C  
ATOM   4699  CB  PRO A 309     -19.979 -44.738  23.828  1.00 19.04           C  
ATOM   4700  HB2 PRO A 309     -19.884 -45.781  24.131  1.00 19.04           H  
ATOM   4701  HB3 PRO A 309     -20.685 -44.246  24.497  1.00 19.04           H  
ATOM   4702  O   PRO A 309     -17.382 -46.020  23.993  1.00 19.04           O  
ATOM   4703  CG  PRO A 309     -20.432 -44.621  22.366  1.00 19.04           C  
ATOM   4704  HG2 PRO A 309     -21.517 -44.539  22.299  1.00 19.04           H  
ATOM   4705  HG3 PRO A 309     -20.088 -45.489  21.803  1.00 19.04           H  
ATOM   4706  CD  PRO A 309     -19.739 -43.359  21.833  1.00 19.04           C  
ATOM   4707  HD2 PRO A 309     -20.481 -42.612  21.554  1.00 19.04           H  
ATOM   4708  HD3 PRO A 309     -19.147 -43.608  20.953  1.00 19.04           H  
ATOM   4709  N   ASN A 310     -16.903 -44.751  22.219  1.00 18.95           N  
ATOM   4710  H   ASN A 310     -16.931 -43.811  21.852  1.00 18.95           H  
ATOM   4711  CA  ASN A 310     -16.794 -45.844  21.239  1.00 18.95           C  
ATOM   4712  HA  ASN A 310     -17.728 -46.396  21.351  1.00 18.95           H  
ATOM   4713  C   ASN A 310     -15.692 -46.907  21.488  1.00 18.95           C  
ATOM   4714  CB  ASN A 310     -16.783 -45.255  19.811  1.00 18.95           C  
ATOM   4715  HB2 ASN A 310     -17.258 -44.274  19.805  1.00 18.95           H  
ATOM   4716  HB3 ASN A 310     -15.752 -45.132  19.479  1.00 18.95           H  
ATOM   4717  O   ASN A 310     -14.629 -46.621  22.028  1.00 18.95           O  
ATOM   4718  CG  ASN A 310     -17.533 -46.119  18.809  1.00 18.95           C  
ATOM   4719  ND2 ASN A 310     -17.585 -45.718  17.561  1.00 18.95           N  
ATOM   4720 HD21 ASN A 310     -17.091 -44.891  17.259  1.00 18.95           H  
ATOM   4721 HD22 ASN A 310     -18.076 -46.326  16.922  1.00 18.95           H  
ATOM   4722  OD1 ASN A 310     -18.098 -47.150  19.129  1.00 18.95           O  
ATOM   4723  N   ASN A 311     -15.966 -48.138  21.036  1.00 17.73           N  
ATOM   4724  H   ASN A 311     -16.816 -48.214  20.496  1.00 17.73           H  
ATOM   4725  CA  ASN A 311     -15.488 -49.402  21.631  1.00 17.73           C  
ATOM   4726  HA  ASN A 311     -15.607 -49.341  22.713  1.00 17.73           H  
ATOM   4727  C   ASN A 311     -14.028 -49.858  21.406  1.00 17.73           C  
ATOM   4728  CB  ASN A 311     -16.398 -50.527  21.069  1.00 17.73           C  
ATOM   4729  HB2 ASN A 311     -15.822 -51.447  20.971  1.00 17.73           H  
ATOM   4730  HB3 ASN A 311     -16.751 -50.270  20.071  1.00 17.73           H  
ATOM   4731  O   ASN A 311     -13.596 -50.788  22.085  1.00 17.73           O  
ATOM   4732  CG  ASN A 311     -17.587 -50.892  21.935  1.00 17.73           C  
ATOM   4733  ND2 ASN A 311     -18.392 -51.827  21.489  1.00 17.73           N  
ATOM   4734 HD21 ASN A 311     -19.159 -52.071  22.099  1.00 17.73           H  
ATOM   4735 HD22 ASN A 311     -18.210 -52.299  20.615  1.00 17.73           H  
ATOM   4736  OD1 ASN A 311     -17.818 -50.370  23.008  1.00 17.73           O  
ATOM   4737  N   THR A 312     -13.330 -49.394  20.367  1.00 19.15           N  
ATOM   4738  H   THR A 312     -13.668 -48.578  19.877  1.00 19.15           H  
ATOM   4739  CA  THR A 312     -12.317 -50.241  19.690  1.00 19.15           C  
ATOM   4740  HA  THR A 312     -12.806 -51.200  19.518  1.00 19.15           H  
ATOM   4741  C   THR A 312     -11.066 -50.598  20.513  1.00 19.15           C  
ATOM   4742  CB  THR A 312     -11.943 -49.695  18.306  1.00 19.15           C  
ATOM   4743  HB  THR A 312     -10.955 -50.055  18.019  1.00 19.15           H  
ATOM   4744  O   THR A 312     -10.569 -49.814  21.313  1.00 19.15           O  
ATOM   4745  CG2 THR A 312     -12.954 -50.158  17.256  1.00 19.15           C  
ATOM   4746 HG21 THR A 312     -13.955 -49.819  17.524  1.00 19.15           H  
ATOM   4747 HG22 THR A 312     -12.683 -49.741  16.287  1.00 19.15           H  
ATOM   4748 HG23 THR A 312     -12.945 -51.246  17.184  1.00 19.15           H  
ATOM   4749  OG1 THR A 312     -11.951 -48.286  18.300  1.00 19.15           O  
ATOM   4750  HG1 THR A 312     -11.366 -47.992  19.002  1.00 19.15           H  
ATOM   4751  N   SER A 313     -10.548 -51.811  20.288  1.00 18.72           N  
ATOM   4752  H   SER A 313     -10.915 -52.319  19.496  1.00 18.72           H  
ATOM   4753  CA  SER A 313     -10.120 -52.721  21.365  1.00 18.72           C  
ATOM   4754  HA  SER A 313     -10.287 -52.242  22.330  1.00 18.72           H  
ATOM   4755  C   SER A 313      -8.651 -53.191  21.332  1.00 18.72           C  
ATOM   4756  CB  SER A 313     -11.041 -53.946  21.260  1.00 18.72           C  
ATOM   4757  HB2 SER A 313     -12.076 -53.623  21.375  1.00 18.72           H  
ATOM   4758  HB3 SER A 313     -10.817 -54.667  22.046  1.00 18.72           H  
ATOM   4759  O   SER A 313      -8.353 -54.277  21.827  1.00 18.72           O  
ATOM   4760  OG  SER A 313     -10.877 -54.542  19.979  1.00 18.72           O  
ATOM   4761  HG  SER A 313     -10.225 -55.241  20.074  1.00 18.72           H  
ATOM   4762  N   SER A 314      -7.754 -52.484  20.638  1.00 19.79           N  
ATOM   4763  H   SER A 314      -8.021 -51.567  20.310  1.00 19.79           H  
ATOM   4764  CA  SER A 314      -6.535 -53.097  20.073  1.00 19.79           C  
ATOM   4765  HA  SER A 314      -6.826 -54.090  19.733  1.00 19.79           H  
ATOM   4766  C   SER A 314      -5.353 -53.359  21.041  1.00 19.79           C  
ATOM   4767  CB  SER A 314      -6.127 -52.347  18.798  1.00 19.79           C  
ATOM   4768  HB2 SER A 314      -6.973 -52.327  18.111  1.00 19.79           H  
ATOM   4769  HB3 SER A 314      -5.308 -52.866  18.301  1.00 19.79           H  
ATOM   4770  O   SER A 314      -5.445 -53.215  22.255  1.00 19.79           O  
ATOM   4771  OG  SER A 314      -5.740 -51.020  19.077  1.00 19.79           O  
ATOM   4772  HG  SER A 314      -5.148 -50.995  19.833  1.00 19.79           H  
ATOM   4773  N   SER A 315      -4.240 -53.839  20.472  1.00 19.46           N  
ATOM   4774  H   SER A 315      -4.186 -53.783  19.465  1.00 19.46           H  
ATOM   4775  CA  SER A 315      -3.261 -54.763  21.078  1.00 19.46           C  
ATOM   4776  HA  SER A 315      -3.848 -55.573  21.510  1.00 19.46           H  
ATOM   4777  C   SER A 315      -2.317 -54.218  22.182  1.00 19.46           C  
ATOM   4778  CB  SER A 315      -2.421 -55.335  19.933  1.00 19.46           C  
ATOM   4779  HB2 SER A 315      -1.668 -56.024  20.316  1.00 19.46           H  
ATOM   4780  HB3 SER A 315      -3.065 -55.879  19.242  1.00 19.46           H  
ATOM   4781  O   SER A 315      -2.050 -53.019  22.211  1.00 19.46           O  
ATOM   4782  OG  SER A 315      -1.783 -54.281  19.242  1.00 19.46           O  
ATOM   4783  HG  SER A 315      -1.626 -53.552  19.847  1.00 19.46           H  
ATOM   4784  N   PRO A 316      -1.709 -55.089  23.031  1.00 20.11           N  
ATOM   4785  CA  PRO A 316      -1.312 -54.712  24.403  1.00 20.11           C  
ATOM   4786  HA  PRO A 316      -1.824 -53.796  24.699  1.00 20.11           H  
ATOM   4787  C   PRO A 316       0.196 -54.527  24.726  1.00 20.11           C  
ATOM   4788  CB  PRO A 316      -1.862 -55.880  25.234  1.00 20.11           C  
ATOM   4789  HB2 PRO A 316      -2.944 -55.786  25.331  1.00 20.11           H  
ATOM   4790  HB3 PRO A 316      -1.408 -55.957  26.222  1.00 20.11           H  
ATOM   4791  O   PRO A 316       0.528 -54.316  25.887  1.00 20.11           O  
ATOM   4792  CG  PRO A 316      -1.524 -57.085  24.359  1.00 20.11           C  
ATOM   4793  HG2 PRO A 316      -0.465 -57.329  24.446  1.00 20.11           H  
ATOM   4794  HG3 PRO A 316      -2.141 -57.950  24.605  1.00 20.11           H  
ATOM   4795  CD  PRO A 316      -1.830 -56.551  22.963  1.00 20.11           C  
ATOM   4796  HD2 PRO A 316      -2.849 -56.847  22.713  1.00 20.11           H  
ATOM   4797  HD3 PRO A 316      -1.132 -56.973  22.240  1.00 20.11           H  
ATOM   4798  N   GLN A 317       1.127 -54.717  23.783  1.00 20.39           N  
ATOM   4799  H   GLN A 317       0.797 -54.727  22.829  1.00 20.39           H  
ATOM   4800  CA  GLN A 317       2.384 -55.457  24.058  1.00 20.39           C  
ATOM   4801  HA  GLN A 317       2.039 -56.366  24.552  1.00 20.39           H  
ATOM   4802  C   GLN A 317       3.425 -54.943  25.116  1.00 20.39           C  
ATOM   4803  CB  GLN A 317       2.997 -55.952  22.728  1.00 20.39           C  
ATOM   4804  HB2 GLN A 317       2.918 -55.169  21.974  1.00 20.39           H  
ATOM   4805  HB3 GLN A 317       4.053 -56.181  22.873  1.00 20.39           H  
ATOM   4806  O   GLN A 317       3.405 -55.459  26.236  1.00 20.39           O  
ATOM   4807  CG  GLN A 317       2.309 -57.215  22.182  1.00 20.39           C  
ATOM   4808  HG2 GLN A 317       1.232 -57.053  22.136  1.00 20.39           H  
ATOM   4809  HG3 GLN A 317       2.664 -57.397  21.167  1.00 20.39           H  
ATOM   4810  CD  GLN A 317       2.603 -58.465  23.011  1.00 20.39           C  
ATOM   4811  NE2 GLN A 317       1.836 -59.520  22.855  1.00 20.39           N  
ATOM   4812 HE21 GLN A 317       1.103 -59.541  22.159  1.00 20.39           H  
ATOM   4813 HE22 GLN A 317       2.084 -60.331  23.402  1.00 20.39           H  
ATOM   4814  OE1 GLN A 317       3.521 -58.520  23.812  1.00 20.39           O  
ATOM   4815  N   PRO A 318       4.457 -54.111  24.813  1.00 21.26           N  
ATOM   4816  CA  PRO A 318       5.776 -54.277  25.464  1.00 21.26           C  
ATOM   4817  HA  PRO A 318       5.833 -55.291  25.861  1.00 21.26           H  
ATOM   4818  C   PRO A 318       6.104 -53.301  26.620  1.00 21.26           C  
ATOM   4819  CB  PRO A 318       6.816 -54.171  24.335  1.00 21.26           C  
ATOM   4820  HB2 PRO A 318       7.384 -55.097  24.239  1.00 21.26           H  
ATOM   4821  HB3 PRO A 318       7.493 -53.337  24.518  1.00 21.26           H  
ATOM   4822  O   PRO A 318       5.828 -52.110  26.555  1.00 21.26           O  
ATOM   4823  CG  PRO A 318       6.013 -53.900  23.058  1.00 21.26           C  
ATOM   4824  HG2 PRO A 318       6.506 -53.168  22.419  1.00 21.26           H  
ATOM   4825  HG3 PRO A 318       5.856 -54.832  22.515  1.00 21.26           H  
ATOM   4826  CD  PRO A 318       4.682 -53.369  23.587  1.00 21.26           C  
ATOM   4827  HD2 PRO A 318       3.882 -53.480  22.855  1.00 21.26           H  
ATOM   4828  HD3 PRO A 318       4.786 -52.312  23.833  1.00 21.26           H  
ATOM   4829  N   LYS A 319       6.817 -53.791  27.650  1.00 22.45           N  
ATOM   4830  H   LYS A 319       7.030 -54.777  27.594  1.00 22.45           H  
ATOM   4831  CA  LYS A 319       6.945 -53.158  28.991  1.00 22.45           C  
ATOM   4832  HA  LYS A 319       5.994 -52.685  29.235  1.00 22.45           H  
ATOM   4833  C   LYS A 319       8.016 -52.059  29.221  1.00 22.45           C  
ATOM   4834  CB  LYS A 319       7.223 -54.273  30.028  1.00 22.45           C  
ATOM   4835  HB2 LYS A 319       8.198 -54.710  29.814  1.00 22.45           H  
ATOM   4836  HB3 LYS A 319       7.278 -53.816  31.016  1.00 22.45           H  
ATOM   4837  O   LYS A 319       8.061 -51.502  30.309  1.00 22.45           O  
ATOM   4838  CG  LYS A 319       6.184 -55.404  30.107  1.00 22.45           C  
ATOM   4839  HG2 LYS A 319       5.206 -54.974  30.324  1.00 22.45           H  
ATOM   4840  HG3 LYS A 319       6.135 -55.933  29.156  1.00 22.45           H  
ATOM   4841  CD  LYS A 319       6.563 -56.399  31.219  1.00 22.45           C  
ATOM   4842  HD2 LYS A 319       7.529 -56.848  30.987  1.00 22.45           H  
ATOM   4843  HD3 LYS A 319       6.638 -55.861  32.164  1.00 22.45           H  
ATOM   4844  CE  LYS A 319       5.497 -57.496  31.342  1.00 22.45           C  
ATOM   4845  HE2 LYS A 319       5.429 -58.028  30.393  1.00 22.45           H  
ATOM   4846  HE3 LYS A 319       4.533 -57.018  31.515  1.00 22.45           H  
ATOM   4847  NZ  LYS A 319       5.793 -58.447  32.446  1.00 22.45           N  
ATOM   4848  HZ1 LYS A 319       6.670 -58.923  32.292  1.00 22.45           H  
ATOM   4849  HZ2 LYS A 319       5.063 -59.142  32.509  1.00 22.45           H  
ATOM   4850  HZ3 LYS A 319       5.833 -57.961  33.331  1.00 22.45           H  
ATOM   4851  N   LYS A 320       9.025 -51.911  28.351  1.00 24.78           N  
ATOM   4852  H   LYS A 320       8.804 -52.177  27.402  1.00 24.78           H  
ATOM   4853  CA  LYS A 320      10.409 -52.181  28.823  1.00 24.78           C  
ATOM   4854  HA  LYS A 320      10.288 -53.088  29.415  1.00 24.78           H  
ATOM   4855  C   LYS A 320      11.095 -51.247  29.853  1.00 24.78           C  
ATOM   4856  CB  LYS A 320      11.335 -52.571  27.657  1.00 24.78           C  
ATOM   4857  HB2 LYS A 320      10.735 -52.994  26.851  1.00 24.78           H  
ATOM   4858  HB3 LYS A 320      11.855 -51.693  27.274  1.00 24.78           H  
ATOM   4859  O   LYS A 320      11.439 -51.762  30.913  1.00 24.78           O  
ATOM   4860  CG  LYS A 320      12.348 -53.638  28.117  1.00 24.78           C  
ATOM   4861  HG2 LYS A 320      13.025 -53.210  28.855  1.00 24.78           H  
ATOM   4862  HG3 LYS A 320      11.801 -54.457  28.584  1.00 24.78           H  
ATOM   4863  CD  LYS A 320      13.162 -54.217  26.951  1.00 24.78           C  
ATOM   4864  HD2 LYS A 320      13.839 -53.455  26.567  1.00 24.78           H  
ATOM   4865  HD3 LYS A 320      12.477 -54.514  26.157  1.00 24.78           H  
ATOM   4866  CE  LYS A 320      13.953 -55.450  27.419  1.00 24.78           C  
ATOM   4867  HE2 LYS A 320      14.682 -55.137  28.167  1.00 24.78           H  
ATOM   4868  HE3 LYS A 320      13.260 -56.138  27.903  1.00 24.78           H  
ATOM   4869  NZ  LYS A 320      14.632 -56.142  26.290  1.00 24.78           N  
ATOM   4870  HZ1 LYS A 320      13.960 -56.443  25.598  1.00 24.78           H  
ATOM   4871  HZ2 LYS A 320      15.121 -56.963  26.614  1.00 24.78           H  
ATOM   4872  HZ3 LYS A 320      15.298 -55.535  25.834  1.00 24.78           H  
ATOM   4873  N   LYS A 321      11.458 -49.991  29.541  1.00 28.68           N  
ATOM   4874  H   LYS A 321      11.052 -49.557  28.725  1.00 28.68           H  
ATOM   4875  CA  LYS A 321      12.343 -49.159  30.403  1.00 28.68           C  
ATOM   4876  HA  LYS A 321      12.504 -49.694  31.340  1.00 28.68           H  
ATOM   4877  C   LYS A 321      11.707 -47.806  30.773  1.00 28.68           C  
ATOM   4878  CB  LYS A 321      13.723 -48.909  29.756  1.00 28.68           C  
ATOM   4879  HB2 LYS A 321      14.145 -48.016  30.218  1.00 28.68           H  
ATOM   4880  HB3 LYS A 321      13.599 -48.698  28.694  1.00 28.68           H  
ATOM   4881  O   LYS A 321      11.195 -47.163  29.859  1.00 28.68           O  
ATOM   4882  CG  LYS A 321      14.731 -50.055  29.954  1.00 28.68           C  
ATOM   4883  HG2 LYS A 321      14.737 -50.342  31.006  1.00 28.68           H  
ATOM   4884  HG3 LYS A 321      14.433 -50.915  29.354  1.00 28.68           H  
ATOM   4885  CD  LYS A 321      16.148 -49.600  29.558  1.00 28.68           C  
ATOM   4886  HD2 LYS A 321      16.172 -49.390  28.489  1.00 28.68           H  
ATOM   4887  HD3 LYS A 321      16.374 -48.679  30.096  1.00 28.68           H  
ATOM   4888  CE  LYS A 321      17.207 -50.653  29.913  1.00 28.68           C  
ATOM   4889  HE2 LYS A 321      17.068 -50.936  30.957  1.00 28.68           H  
ATOM   4890  HE3 LYS A 321      17.045 -51.539  29.299  1.00 28.68           H  
ATOM   4891  NZ  LYS A 321      18.583 -50.124  29.718  1.00 28.68           N  
ATOM   4892  HZ1 LYS A 321      19.278 -50.811  29.975  1.00 28.68           H  
ATOM   4893  HZ2 LYS A 321      18.733 -49.846  28.759  1.00 28.68           H  
ATOM   4894  HZ3 LYS A 321      18.725 -49.310  30.299  1.00 28.68           H  
ATOM   4895  N   PRO A 322      11.795 -47.367  32.047  1.00 33.46           N  
ATOM   4896  CA  PRO A 322      11.326 -46.051  32.481  1.00 33.46           C  
ATOM   4897  HA  PRO A 322      10.292 -45.899  32.171  1.00 33.46           H  
ATOM   4898  C   PRO A 322      12.183 -44.921  31.895  1.00 33.46           C  
ATOM   4899  CB  PRO A 322      11.382 -46.078  34.013  1.00 33.46           C  
ATOM   4900  HB2 PRO A 322      10.458 -46.504  34.404  1.00 33.46           H  
ATOM   4901  HB3 PRO A 322      11.549 -45.090  34.442  1.00 33.46           H  
ATOM   4902  O   PRO A 322      13.341 -45.137  31.521  1.00 33.46           O  
ATOM   4903  CG  PRO A 322      12.541 -47.025  34.298  1.00 33.46           C  
ATOM   4904  HG2 PRO A 322      13.485 -46.490  34.199  1.00 33.46           H  
ATOM   4905  HG3 PRO A 322      12.457 -47.483  35.284  1.00 33.46           H  
ATOM   4906  CD  PRO A 322      12.410 -48.057  33.178  1.00 33.46           C  
ATOM   4907  HD2 PRO A 322      11.757 -48.867  33.503  1.00 33.46           H  
ATOM   4908  HD3 PRO A 322      13.397 -48.443  32.922  1.00 33.46           H  
ATOM   4909  N   LEU A 323      11.602 -43.724  31.815  1.00 29.78           N  
ATOM   4910  H   LEU A 323      10.698 -43.626  32.254  1.00 29.78           H  
ATOM   4911  CA  LEU A 323      12.200 -42.515  31.234  1.00 29.78           C  
ATOM   4912  HA  LEU A 323      13.275 -42.654  31.119  1.00 29.78           H  
ATOM   4913  C   LEU A 323      11.986 -41.322  32.178  1.00 29.78           C  
ATOM   4914  CB  LEU A 323      11.558 -42.238  29.855  1.00 29.78           C  
ATOM   4915  HB2 LEU A 323      10.476 -42.293  29.977  1.00 29.78           H  
ATOM   4916  HB3 LEU A 323      11.797 -41.220  29.550  1.00 29.78           H  
ATOM   4917  O   LEU A 323      10.933 -41.211  32.797  1.00 29.78           O  
ATOM   4918  CG  LEU A 323      11.985 -43.198  28.726  1.00 29.78           C  
ATOM   4919  HG  LEU A 323      11.968 -44.228  29.083  1.00 29.78           H  
ATOM   4920  CD1 LEU A 323      11.021 -43.089  27.542  1.00 29.78           C  
ATOM   4921 HD11 LEU A 323      10.017 -43.360  27.870  1.00 29.78           H  
ATOM   4922 HD12 LEU A 323      11.011 -42.069  27.158  1.00 29.78           H  
ATOM   4923 HD13 LEU A 323      11.326 -43.776  26.753  1.00 29.78           H  
ATOM   4924  CD2 LEU A 323      13.389 -42.866  28.209  1.00 29.78           C  
ATOM   4925 HD21 LEU A 323      13.424 -41.841  27.840  1.00 29.78           H  
ATOM   4926 HD22 LEU A 323      14.110 -42.982  29.018  1.00 29.78           H  
ATOM   4927 HD23 LEU A 323      13.656 -43.553  27.406  1.00 29.78           H  
ATOM   4928  N   ASP A 324      12.937 -40.382  32.223  1.00 44.50           N  
ATOM   4929  H   ASP A 324      13.803 -40.564  31.737  1.00 44.50           H  
ATOM   4930  CA  ASP A 324      12.978 -39.271  33.202  1.00 44.50           C  
ATOM   4931  HA  ASP A 324      13.089 -39.696  34.200  1.00 44.50           H  
ATOM   4932  C   ASP A 324      11.733 -38.356  33.227  1.00 44.50           C  
ATOM   4933  CB  ASP A 324      14.210 -38.391  32.918  1.00 44.50           C  
ATOM   4934  HB2 ASP A 324      14.273 -37.613  33.679  1.00 44.50           H  
ATOM   4935  HB3 ASP A 324      14.074 -37.903  31.953  1.00 44.50           H  
ATOM   4936  O   ASP A 324      11.543 -37.569  34.152  1.00 44.50           O  
ATOM   4937  CG  ASP A 324      15.530 -39.163  32.914  1.00 44.50           C  
ATOM   4938  OD1 ASP A 324      15.707 -40.024  33.803  1.00 44.50           O
[truncated: 1,622,494 more chars]
