# Supplementary material for: Characterization on the oncogenic effect of the missense mutations of p53 via machine learning
Source: Brief Bioinform. 2023 Nov 28;25(1):bbad428. doi: 10.1093/bib/bbad428 (PMC10685404; doi:10.1093/bib/bbad428)
Supplement: clinical_validation_bbad428 [file clinical_validation_bbad428.xlsx]

## Sheet: Sheet1
mutation	Accession	ACMG	ACMG TP53	Final label	Reference (PubMed ID)
P4L	VCV000237941	VUS	Likely benign	Benign/Likely benign	/
V10I	VCV000127806	Likely benign	Likely benign	Benign/Likely benign	/
L35F	VCV000142562	VUS	Likely benign	Benign/Likely benign	/
P47S	VCV000043588	Benign	Benign	Benign/Likely benign	/
D49H	VCV000135948	VUS	Likely benign	Benign/Likely benign	/
D49N	VCV000186363	Likely benign	Likely benign	Benign/Likely benign	/
I50T	VCV000216464	missing	Likely benign	Benign/Likely benign	/
A63G	VCV000229693	VUS	Likely benign	Benign/Likely benign	/
A63V	VCV000182922	VUS	Likely benign	Benign/Likely benign	/
P72H	VCV000185120	VUS	Likely benign	Benign/Likely benign	/
P72R	VCV000237944	Likely benign	missing	Benign/Likely benign	/
V73M	VCV000142386	Likely benign	Benign	Benign/Likely benign	/
A74V	VCV000141547	VUS	Likely benign	Benign/Likely benign	/
P82L	VCV000182946	VUS	Likely benign	Benign/Likely benign	/
A84T	VCV000140833	VUS	Likely benign	Benign/Likely benign	/
Y107H	VCV000140786	Likely benign	Benign	Benign/Likely benign	/
G108S	VCV000142431	VUS	Likely benign	Benign/Likely benign	/
R110H	VCV000127808	VUS	Likely benign	Benign/Likely benign	/
C135G	VCV000376563	missing	Likely pathogenic	Pathogenic/Likely pathogenic	26619011
V143A	VCV000804214	missing	Likely pathogenic	Pathogenic/Likely pathogenic	29070607
V157I	VCV000185404	VUS	Likely benign	Benign/Likely benign	/
M160I	VCV000230758	VUS	Likely pathogenic	Pathogenic/Likely pathogenic	29785153
T170M	VCV000184014	missing	Likely benign	Benign/Likely benign	/
R175C	VCV000245851	Likely pathogenic	VUS	Pathogenic/Likely pathogenic	31119730
					26619011
					17982662
R181H	VCV000142320	Likely pathogenic	missing	Pathogenic/Likely pathogenic	31119730
					29300620
					25186627
S185N	VCV000141359	VUS	Likely benign	Benign/Likely benign	/
D186E	VCV000230006	Likely benign	missing	Benign/Likely benign	/
D186N	VCV000406601	missing	Likely benign	Benign/Likely benign	/
P191R	VCV000127816	VUS	Likely benign	Benign/Likely benign	/
Q192H	VCV000988617	Likely benign	missing	Benign/Likely benign	/
N235S	VCV000127821	VUS	Benign	Benign/Likely benign	/
C238S	VCV000376575	Likely pathogenic	missing	Pathogenic/Likely pathogenic	26619011
					28744014
C238Y	VCV000182935	Likely pathogenic	missing	Pathogenic/Likely pathogenic	26230955
					27276561
R248Q	VCV000012356	Pathogenic	Pathogenic	Pathogenic/Likely pathogenic	8118819
					29844874
					29300620
					26230955
I251L	VCV000182937	Likely pathogenic	missing	Pathogenic/Likely pathogenic	27501770
I254V	VCV000406605	VUS	Likely benign	Benign/Likely benign	/
S260Y	VCV000231033	VUS	Likely benign	Benign/Likely benign	/
D281G	VCV000141141	Pathogenic	missing	Pathogenic/Likely pathogenic	15925506
					26619011
R282P	VCV000376659	Likely pathogenic	missing	Pathogenic/Likely pathogenic	28369373
					29070607
R283C	VCV000127824	VUS	Likely benign	Benign/Likely benign	/
T284I	VCV000216471	VUS	Likely benign	Benign/Likely benign	/
L289P	VCV001172923	missing	Likely benign	Benign/Likely benign	/
R290H	VCV000127825	VUS	Benign	Benign/Likely benign	/
K292R	VCV000406577	VUS	Likely benign	Benign/Likely benign	/
G293W	VCV000127826	VUS	Likely benign	Benign/Likely benign	/
H296Y	VCV000132973	VUS	Likely benign	Benign/Likely benign	/
E298K	VCV000141483	VUS	Likely benign	Benign/Likely benign	/
T312S	VCV000141102	VUS	Benign	Benign/Likely benign	/
Q317K	VCV000231008	VUS	Likely benign	Benign/Likely benign	/
R333C	VCV000184745	VUS	Likely benign	Benign/Likely benign	/
R333H	VCV000142273	VUS	Likely benign	Benign/Likely benign	/
G334W	VCV000428876	Likely pathogenic	missing	Pathogenic/Likely pathogenic	20436704
R337H	VCV000012379	Likely pathogenic	missing	Pathogenic/Likely pathogenic	31119730
					24549055
					28369373
R337P	VCV000177879	Likely pathogenic	missing	Pathogenic/Likely pathogenic	12209975
E339Q	VCV000141893	VUS	Likely benign	Benign/Likely benign	/
R342Q	VCV000233136	VUS	Likely benign	Benign/Likely benign	/
L344P	VCV000012375	missing	Likely pathogenic	Pathogenic/Likely pathogenic	20522432
					27959731
A347D	VCV000043587	missing	Likely benign	Benign/Likely benign	/
Q354K	VCV000231485	VUS	Likely benign	Benign/Likely benign	/
G356R	VCV000234059	VUS	Likely benign	Benign/Likely benign	/
G360A	VCV000142003	Likely benign	Likely benign	Benign/Likely benign	/
H365Y	VCV000080708	VUS	Likely benign	Benign/Likely benign	/
S366A	VCV000135360	VUS	Likely benign	Benign/Likely benign	/
G374R	VCV000230269	VUS	Likely benign	Benign/Likely benign	/
R379H	VCV000246221	VUS	Likely benign	Benign/Likely benign	/
M384V	VCV000182939	VUS	Likely benign	Benign/Likely benign	/
E388A	VCV000141425	VUS	Likely benign	Benign/Likely benign	/
